# Supplementary material for: Diethyl 1,4-bis­(4-nitro­phen­yl)-1,4-dihydro-1,2,4,5-tetra­zine-3,6-dicarboxyl­ate
Source: Acta Crystallogr Sect E Struct Rep Online. 2010 Jan 23;66(Pt 2):o430. doi: 10.1107/S1600536810002217 (PMC2979708; doi:10.1107/S1600536810002217)
Supplement: Supplementary file 1 [file e-66-0o430-sup1.cif]

##############################################################################
###                                                                        ###
###        Electronic paper (Acta Crystallographica Section E)             ###
###                                                                        ###
##############################################################################
#                                                                            #
# This CIF contains the data in a paper accepted for publication in Acta     #
# Crystallographica Section E. It conforms to the requirements of Notes      #
# for Authors for Section E, and has been peer reviewed under the auspices   #
# of the IUCr Commission on Journals.                                        #
#                                                                            #
# Full details of the Crystallographic Information File format               #
# are given in the paper "The Crystallographic Information File (CIF):       #
# a New Standard Archive File for Crystallography" by S. R. Hall, F. H.      #
# Allen and I. D. Brown [Acta Cryst. (1991), A47, 655-685].                  #
#                                                                            #
# The current version of the core CIF dictionary is obtainable from          #
# ftp://ftp.iucr.org/pub/cif_core.dic. The current version number is 2.4.    #
#                                                                            #
# Software is freely available for graphical display of the structure(s) in  #
# this CIF.  For information consult the CIF home page http://www.iucr.org/  #
# cif/home.html                                                              #
#                                                                            #
# This file may be used for bona fide research purposes within the           #
# scientific community so long as proper attribution is given to the journal # 
# article from which it was obtained.                                        #
#                                                                            #
##############################################################################
                                             
data_I
_audit_creation_method     SHELXL-97
_chemical_name_systematic
;
Diethyl 1,4-bis(4-nitrophenyl)-1,4-dihydro-1,2,4,5-tetrazine-3,6-dicarboxylate
;
_chemical_name_common     ?
_chemical_formula_moiety     'C20 H18 N6 O8'
_chemical_formula_sum     'C20 H18 N6 O8'
_chemical_formula_iupac     'C20 H18 N6 O8'
_chemical_formula_weight     470.40
_chemical_melting_point     ?
_symmetry_cell_setting     Monoclinic
_symmetry_space_group_name_H-M     'C 2/c'
_symmetry_space_group_name_Hall     '-C 2yc'
loop_
    _symmetry_equiv_pos_as_xyz
    'x, y, z'
    '-x, y, -z+1/2'
    'x+1/2, y+1/2, z'
    '-x+1/2, y+1/2, -z+1/2'
    '-x, -y, -z'
    'x, -y, z-1/2'
    '-x+1/2, -y+1/2, -z'
    'x+1/2, -y+1/2, z-1/2'
_cell_length_a     20.739(4)
_cell_length_b     7.487(2)
_cell_length_c     14.587(3)
_cell_angle_alpha     90.00
_cell_angle_beta     104.00(2)
_cell_angle_gamma     90.00
_cell_volume     2197.7(9)
_cell_formula_units_Z     4
_cell_measurement_reflns_used     25
_cell_measurement_theta_min     10
_cell_measurement_theta_max     15
_cell_measurement_temperature     300(2)
_exptl_crystal_description     prism
_exptl_crystal_colour     colourless
_exptl_crystal_size_max     0.30
_exptl_crystal_size_mid     0.15
_exptl_crystal_size_min     0.10
_exptl_crystal_density_diffrn     1.422
_exptl_crystal_density_meas     ?
_exptl_crystal_density_method     'not measured'
_exptl_crystal_F_000     976
_exptl_absorpt_coefficient_mu     0.113
_exptl_absorpt_correction_type     none
_exptl_absorpt_process_details     ?
_exptl_absorpt_correction_T_min     ?
_exptl_absorpt_correction_T_max     ?
_exptl_special_details
;
;
_diffrn_ambient_temperature     300(2)
_diffrn_radiation_type     MoK\a
_diffrn_radiation_wavelength     0.71073
_diffrn_radiation_source     'fine-focus sealed tube'
_diffrn_radiation_monochromator     graphite
_diffrn_measurement_device_type     'Enraf--Nonius CAD-4'
_diffrn_measurement_method     \w/2\q
_diffrn_detector_area_resol_mean     ?
_diffrn_reflns_number     3158
_diffrn_reflns_av_R_equivalents     0.0224
_diffrn_reflns_av_sigmaI/netI     0.0322
_diffrn_reflns_theta_min     2.02
_diffrn_reflns_theta_max     26.96
_diffrn_reflns_theta_full     26.96
_diffrn_measured_fraction_theta_max     1.000
_diffrn_measured_fraction_theta_full     1.000
_diffrn_reflns_limit_h_min     -26
_diffrn_reflns_limit_h_max     25
_diffrn_reflns_limit_k_min     -9
_diffrn_reflns_limit_k_max     2
_diffrn_reflns_limit_l_min     -1
_diffrn_reflns_limit_l_max     18
_diffrn_standards_number     2
_diffrn_standards_interval_count     ?
_diffrn_standards_interval_time     60
_diffrn_standards_decay_%     1.0
_refine_special_details
;
Refinement of <i>F</i>^2^ against ALL reflections. The weighted <i>R</i>-factor
<i>wR</i> and goodness of fit <i>S</i> are based on <i>F</i>^2^, conventional
<i>R</i>-factors <i>R</i> are based on <i>F</i>, with <i>F</i> set to zero for
negative <i>F</i>^2^. The threshold expression of <i>F</i>^2^ >
\s(<i>F</i>^2^) is used only for calculating <i>R</i>-factors(gt) <i>etc</i>.
and is not relevant to the choice of reflections for refinement.
<i>R</i>-factors based on <i>F</i>^2^ are statistically about twice as large
as those based on <i>F</i>, and <i>R</i>- factors based on ALL data will be
even larger.
;
_reflns_number_total     2389
_reflns_number_gt     1352
_reflns_threshold_expression     I>2sigma(I)
_refine_ls_structure_factor_coef     Fsqd
_refine_ls_matrix_type     full
_refine_ls_R_factor_all     0.1026
_refine_ls_R_factor_gt     0.0530
_refine_ls_wR_factor_gt     0.1460
_refine_ls_wR_factor_ref     0.1727
_refine_ls_goodness_of_fit_ref     1.042
_refine_ls_restrained_S_all     1.042
_refine_ls_number_reflns     2389
_refine_ls_number_parameters     155
_refine_ls_number_restraints     0
_refine_ls_hydrogen_treatment     refall
_refine_ls_weighting_scheme     calc
_refine_ls_weighting_details
         'calc w=1/[\s^2^(Fo^2^)+(0.0800P)^2^+0.9509P] where P=(Fo^2^+2Fc^2^)/3'
_atom_sites_solution_hydrogens     difmap
_atom_sites_solution_primary     direct
_atom_sites_solution_secondary     difmap
_refine_ls_shift/su_max     0.000
_refine_ls_shift/su_mean     0.000
_refine_diff_density_max     0.265
_refine_diff_density_min     -0.259
_refine_ls_extinction_method     ?
_refine_ls_extinction_coef     ?
loop_
    _atom_type_symbol
    _atom_type_description
    _atom_type_scat_dispersion_real
    _atom_type_scat_dispersion_imag
    _atom_type_scat_source
    'O' 'O' 0.0106 0.0060
                         'International Tables Vol C Tables 4.2.6.8 and 6.1.1.4'
    'N' 'N' 0.0061 0.0033
                         'International Tables Vol C Tables 4.2.6.8 and 6.1.1.4'
    'C' 'C' 0.0033 0.0016
                         'International Tables Vol C Tables 4.2.6.8 and 6.1.1.4'
    'H' 'H' 0.0000 0.0000
                         'International Tables Vol C Tables 4.2.6.8 and 6.1.1.4'
_computing_data_collection     'CAD-4 EXPRESS (Enraf--Nonius, 1989)'
_computing_cell_refinement     'CAD-4 EXPRESS (Enraf--Nonius, 1989)'
_computing_data_reduction     'MolEN (Fair, 1990)'
_computing_structure_solution     'SHELXS97 (Sheldrick, 2008)'
_computing_structure_refinement     'SHELXL97 (Sheldrick, 2008)'
_computing_molecular_graphics     'ORTEPII (Johnson, 1976)'
_computing_publication_material     'SHELXL97 (Sheldrick, 2008)'
loop_
    _atom_site_type_symbol
    _atom_site_label
    _atom_site_fract_x
    _atom_site_fract_y
    _atom_site_fract_z
    _atom_site_U_iso_or_equiv
    _atom_site_adp_type
    _atom_site_calc_flag
    _atom_site_refinement_flags
    _atom_site_occupancy
    _atom_site_disorder_assembly
    _atom_site_disorder_group
    O O1 0.32809(17) 0.4483(5) 0.63327(19) 0.1695(16) Uani d . 1 . .
    O O2 0.41693(14) 0.3584(4) 0.72174(17) 0.1199(10) Uani d . 1 . .
    O O3 0.32302(9) 0.0896(4) 0.16616(14) 0.1091(9) Uani d . 1 . .
    O O4 0.37172(7) -0.0126(3) 0.31106(12) 0.0661(5) Uani d . 1 . .
    N N1 0.38276(16) 0.3893(3) 0.6442(2) 0.0884(8) Uani d . 1 . .
    N N2 0.47726(9) 0.2300(3) 0.32241(12) 0.0540(5) Uani d . 1 . .
    N N3 0.54350(8) 0.1630(3) 0.33902(12) 0.0564(5) Uani d . 1 . .
    C C1 0.40750(14) 0.3493(3) 0.55998(17) 0.0636(7) Uani d . 1 . .
    C C2 0.36884(14) 0.3910(4) 0.4717(2) 0.0716(8) Uani d . 1 . .
    H H1 0.3273 0.4430 0.4653 0.086 Uiso calc R 1 . .
    C C3 0.39257(13) 0.3545(3) 0.39242(18) 0.0654(7) Uani d . 1 . .
    H H2 0.3678 0.3856 0.3325 0.078 Uiso calc R 1 . .
    C C4 0.45413(11) 0.2706(3) 0.40419(15) 0.0520(5) Uani d . 1 . .
    C C5 0.49295(12) 0.2332(3) 0.49362(16) 0.0590(6) Uani d . 1 . .
    H H3 0.5346 0.1811 0.5008 0.071 Uiso calc R 1 . .
    C C6 0.46928(13) 0.2741(4) 0.57236(17) 0.0660(7) Uani d . 1 . .
    H H4 0.4950 0.2507 0.6328 0.079 Uiso calc R 1 . .
    C C7 0.43585(10) 0.1682(3) 0.23753(15) 0.0541(6) Uani d . 1 . .
    C C8 0.36944(12) 0.0780(4) 0.23316(18) 0.0651(7) Uani d . 1 . .
    C C9 0.30977(13) -0.0998(5) 0.3205(2) 0.0867(10) Uani d . 1 . .
    H H5 0.3033 -0.2111 0.2854 0.104 Uiso calc R 1 . .
    H H6 0.2720 -0.0227 0.2954 0.104 Uiso calc R 1 . .
    C C10 0.31545(15) -0.1344(5) 0.4218(2) 0.1016(12) Uani d . 1 . .
    H H7 0.2749 -0.1864 0.4299 0.122 Uiso calc R 1 . .
    H H8 0.3236 -0.0241 0.4562 0.122 Uiso calc R 1 . .
    H H9 0.3516 -0.2153 0.4453 0.122 Uiso calc R 1 . .
loop_
    _atom_site_aniso_label
    _atom_site_aniso_U_11
    _atom_site_aniso_U_22
    _atom_site_aniso_U_33
    _atom_site_aniso_U_12
    _atom_site_aniso_U_13
    _atom_site_aniso_U_23
    O1 0.175(3) 0.249(4) 0.118(2) 0.124(3) 0.100(2) 0.043(2)
    O2 0.144(2) 0.165(3) 0.0653(13) 0.0037(18) 0.0534(14) -0.0131(15)
    O3 0.0536(11) 0.199(3) 0.0711(12) -0.0147(14) 0.0087(10) 0.0158(15)
    O4 0.0476(9) 0.0843(12) 0.0706(10) -0.0101(8) 0.0223(7) 0.0018(9)
    N1 0.119(2) 0.0823(17) 0.0852(18) 0.0141(15) 0.0671(17) 0.0024(14)
    N2 0.0471(10) 0.0709(13) 0.0503(10) 0.0008(9) 0.0237(8) -0.0022(9)
    N3 0.0449(10) 0.0765(14) 0.0516(11) -0.0025(9) 0.0187(8) -0.0018(9)
    C1 0.0872(18) 0.0555(14) 0.0619(14) 0.0005(13) 0.0450(13) -0.0020(12)
    C2 0.0814(17) 0.0651(16) 0.0833(18) 0.0191(13) 0.0493(15) 0.0105(14)
    C3 0.0725(15) 0.0698(17) 0.0634(14) 0.0164(13) 0.0354(12) 0.0112(12)
    C4 0.0581(13) 0.0524(13) 0.0528(12) -0.0049(10) 0.0276(10) -0.0017(10)
    C5 0.0563(13) 0.0717(16) 0.0537(13) -0.0029(12) 0.0225(10) -0.0057(12)
    C6 0.0762(17) 0.0738(17) 0.0533(13) -0.0050(14) 0.0258(12) -0.0059(12)
    C7 0.0455(11) 0.0700(15) 0.0510(12) 0.0068(11) 0.0200(10) 0.0026(11)
    C8 0.0433(12) 0.099(2) 0.0579(14) 0.0004(12) 0.0217(11) -0.0058(14)
    C9 0.0569(15) 0.121(3) 0.092(2) -0.0301(16) 0.0365(14) -0.0204(18)
    C10 0.0654(17) 0.130(3) 0.110(2) -0.0187(18) 0.0216(17) 0.046(2)
_geom_special_details
;
All e.s.d.'s (except the e.s.d. in the dihedral angle between two l.s. planes)
are estimated using the full covariance matrix. The cell e.s.d.'s are taken
into account individually in the estimation of e.s.d.'s in distances, angles
and torsion angles; correlations between e.s.d.'s in cell parameters are only
used when they are defined by crystal symmetry. An approximate (isotropic)
treatment of cell e.s.d.'s is used for estimating e.s.d.'s involving l.s.
planes.
;
loop_
    _geom_bond_atom_site_label_1
    _geom_bond_atom_site_label_2
    _geom_bond_site_symmetry_2
    _geom_bond_distance
    _geom_bond_publ_flag
    O1 N1 . 1.191(3) ?
    O2 N1 . 1.202(3) ?
    O3 C8 . 1.198(3) ?
    O4 C8 . 1.314(3) ?
    O4 C9 . 1.477(3) ?
    N1 C1 . 1.473(3) ?
    N2 C7 . 1.403(3) ?
    N2 C4 . 1.422(3) ?
    N2 N3 . 1.427(3) ?
    N3 C7 2_655 1.290(3) ?
    C1 C6 . 1.371(4) ?
    C1 C2 . 1.378(4) ?
    C2 C3 . 1.389(3) ?
    C2 H1 . 0.9300 ?
    C3 C4 . 1.396(3) ?
    C3 H2 . 0.9300 ?
    C4 C5 . 1.386(3) ?
    C5 C6 . 1.388(3) ?
    C5 H3 . 0.9300 ?
    C6 H4 . 0.9300 ?
    C7 N3 2_655 1.290(3) ?
    C7 C8 . 1.522(3) ?
    C9 C10 . 1.478(4) ?
    C9 H5 . 0.9700 ?
    C9 H6 . 0.9700 ?
    C10 H7 . 0.9600 ?
    C10 H8 . 0.9600 ?
    C10 H9 . 0.9600 ?
loop_
    _geom_angle_atom_site_label_1
    _geom_angle_atom_site_label_2
    _geom_angle_atom_site_label_3
    _geom_angle_site_symmetry_1
    _geom_angle_site_symmetry_3
    _geom_angle
    _geom_angle_publ_flag
    C8 O4 C9 . . 117.3(2) ?
    O1 N1 O2 . . 121.5(3) ?
    O1 N1 C1 . . 118.4(3) ?
    O2 N1 C1 . . 120.0(3) ?
    C7 N2 C4 . . 123.50(18) ?
    C7 N2 N3 . . 113.10(17) ?
    C4 N2 N3 . . 116.03(18) ?
    C7 N3 N2 2_655 . 110.49(18) ?
    C6 C1 C2 . . 122.0(2) ?
    C6 C1 N1 . . 118.5(2) ?
    C2 C1 N1 . . 119.5(2) ?
    C1 C2 C3 . . 119.4(2) ?
    C1 C2 H1 . . 120.3 ?
    C3 C2 H1 . . 120.3 ?
    C2 C3 C4 . . 118.9(2) ?
    C2 C3 H2 . . 120.5 ?
    C4 C3 H2 . . 120.5 ?
    C5 C4 C3 . . 120.8(2) ?
    C5 C4 N2 . . 120.6(2) ?
    C3 C4 N2 . . 118.5(2) ?
    C4 C5 C6 . . 119.6(2) ?
    C4 C5 H3 . . 120.2 ?
    C6 C5 H3 . . 120.2 ?
    C1 C6 C5 . . 119.2(2) ?
    C1 C6 H4 . . 120.4 ?
    C5 C6 H4 . . 120.4 ?
    N3 C7 N2 2_655 . 120.89(19) ?
    N3 C7 C8 2_655 . 115.9(2) ?
    N2 C7 C8 . . 122.52(19) ?
    O3 C8 O4 . . 126.6(2) ?
    O3 C8 C7 . . 122.9(2) ?
    O4 C8 C7 . . 110.5(2) ?
    O4 C9 C10 . . 108.1(2) ?
    O4 C9 H5 . . 110.1 ?
    C10 C9 H5 . . 110.1 ?
    O4 C9 H6 . . 110.1 ?
    C10 C9 H6 . . 110.1 ?
    H5 C9 H6 . . 108.4 ?
    C9 C10 H7 . . 109.5 ?
    C9 C10 H8 . . 109.5 ?
    H7 C10 H8 . . 109.5 ?
    C9 C10 H9 . . 109.5 ?
    H7 C10 H9 . . 109.5 ?
    H8 C10 H9 . . 109.5 ?
loop_
    _geom_torsion_atom_site_label_1
    _geom_torsion_atom_site_label_2
    _geom_torsion_atom_site_label_3
    _geom_torsion_atom_site_label_4
    _geom_torsion_site_symmetry_1
    _geom_torsion_site_symmetry_2
    _geom_torsion_site_symmetry_3
    _geom_torsion_site_symmetry_4
    _geom_torsion
    _geom_torsion_publ_flag
    C7 N2 N3 C7 . . . 2_655 42.9(2) ?
    C4 N2 N3 C7 . . . 2_655 -165.9(2) ?
    O1 N1 C1 C6 . . . . -177.2(3) ?
    O2 N1 C1 C6 . . . . 1.1(4) ?
    O1 N1 C1 C2 . . . . 3.9(4) ?
    O2 N1 C1 C2 . . . . -177.7(3) ?
    C6 C1 C2 C3 . . . . 0.6(4) ?
    N1 C1 C2 C3 . . . . 179.4(2) ?
    C1 C2 C3 C4 . . . . 2.3(4) ?
    C2 C3 C4 C5 . . . . -3.7(4) ?
    C2 C3 C4 N2 . . . . 178.5(2) ?
    C7 N2 C4 C5 . . . . 143.2(2) ?
    N3 N2 C4 C5 . . . . -4.6(3) ?
    C7 N2 C4 C3 . . . . -39.0(3) ?
    N3 N2 C4 C3 . . . . 173.1(2) ?
    C3 C4 C5 C6 . . . . 2.3(4) ?
    N2 C4 C5 C6 . . . . 180.0(2) ?
    C2 C1 C6 C5 . . . . -2.1(4) ?
    N1 C1 C6 C5 . . . . 179.1(2) ?
    C4 C5 C6 C1 . . . . 0.6(4) ?
    C4 N2 C7 N3 . . . 2_655 167.8(2) ?
    N3 N2 C7 N3 . . . 2_655 -43.5(3) ?
    C4 N2 C7 C8 . . . . -21.9(4) ?
    N3 N2 C7 C8 . . . . 126.8(2) ?
    C9 O4 C8 O3 . . . . -4.4(4) ?
    C9 O4 C8 C7 . . . . 176.5(2) ?
    N3 C7 C8 O3 2_655 . . . -40.8(4) ?
    N2 C7 C8 O3 . . . . 148.5(3) ?
    N3 C7 C8 O4 2_655 . . . 138.4(2) ?
    N2 C7 C8 O4 . . . . -32.3(3) ?
    C8 O4 C9 C10 . . . . -159.4(3) ?
loop_
    _geom_hbond_atom_site_label_D
    _geom_hbond_atom_site_label_H
    _geom_hbond_atom_site_label_A
    _geom_hbond_site_symmetry_A
    _geom_hbond_distance_DH
    _geom_hbond_distance_HA
    _geom_hbond_distance_DA
    _geom_hbond_angle_DHA
    C6 H4 O2 2_656 0.93 2.57 3.400(4) 148.6
    C9 H6 O1 7_556 0.97 2.60 3.294(4) 128.8
data_global
_journal_date_recd_electronic     2010-01-05
_journal_date_accepted     2010-01-18
_journal_name_full     'Acta Crystallographica, Section E'
_journal_year     2010
_journal_volume     66
_journal_issue      2
_journal_page_first     o430
_journal_page_last     o430
_journal_paper_category     QO
_journal_coeditor_code     IS2514
_publ_contact_author
;
      Professor E. H. SOUMHI
      Equipe de Chimie des Mat\'eriaux et de l'Environnement
      FSTG-Marrakech, Universit\'e Cadi Ayyad
      Bd. Abdelkrim Khattabi, BP. 549, Marrakech
      MAROC
;
_publ_contact_author_email     eh_soumhi@yahoo.fr
_publ_contact_author_fax     '212 24 43 31 70'
_publ_contact_author_phone     '212 24 43 31 63'
_publ_section_title
;
Diethyl 1,4-bis(4-nitrophenyl)-1,4-dihydro-1,2,4,5-tetrazine-3,6-dicarboxylate
;
loop_
    _publ_author_name
    _publ_author_address
    'Baouid, Abdesselam'
;
Equipe de Chimie des H\'et\'erocycles et Valorisation des Extraits des Plantes
Facult\'e des Sciences-Semlalia, Universit\'e Cadi Ayyad
Bd. Abdelkrim Khattabi, BP. 2390,40001, Marrakech
Morocco
;
    'Boudina, Aicha'
;
Equipe de Chimie des H\'et\'erocycles et Valorisation des Extraits des Plantes
Facult\'e des Sciences-Semlalia, Universit\'e Cadi Ayyad
Bd. Abdelkrim Khattabi, BP. 2390,40001, Marrakech
Morocco
;
    'Soumhi, El Hassane'
;
Equipe de Chimie des Mat\'eriaux et de l'Environnement
FSTG-Marrakech, Universit\'e Cadi Ayyad
Bd. Abdelkrim Khattabi, BP. 549, Marrakech
Morocco
;
