# Supplementary material for: Diethyl 1,4-bis­(4-nitro­phen­yl)-1,4-dihydro-1,2,4,5-tetra­zine-3,6-dicarboxyl­ate
Source: Acta Crystallogr Sect E Struct Rep Online. 2010 Jan 23;66(Pt 2):o430. doi: 10.1107/S1600536810002217 (PMC2979708; doi:10.1107/S1600536810002217)
Supplement: Supplementary file 2 [file e-66-0o430-Isup2.hkl]

#
# h,k,l, Fc-squared, Fo-squared, sigma(Fo-squared) and status flag
#
data_I
_shelx_title '  has30 in C 2/c 2eme collecte bouabid'
_shelx_refln_list_code          4
_shelx_F_calc_maximum      271.88
_exptl_crystal_F_000       976.00
_reflns_d_resolution_high  0.7837
 
loop_
 _symmetry_equiv_pos_as_xyz
 'x, y, z'
 '-x, y, -z+1/2'
 'x+1/2, y+1/2, z'
 '-x+1/2, y+1/2, -z+1/2'
 '-x, -y, -z'
 'x, -y, z-1/2'
 '-x+1/2, -y+1/2, -z'
 'x+1/2, -y+1/2, z-1/2'
 
_cell_length_a    20.7387
_cell_length_b     7.4866
_cell_length_c    14.5872
_cell_angle_alpha  90.000
_cell_angle_beta  104.004
_cell_angle_gamma  90.000
 
_shelx_F_squared_multiplier     1.000
 
loop_
 _refln_index_h
 _refln_index_k
 _refln_index_l
 _refln_F_squared_calc
 _refln_F_squared_meas
 _refln_F_squared_sigma
 _refln_observed_status
   2   0   0    24408.49    22815.92    161.18 o
   4   0   0    22117.61    22142.15    225.41 o
   6   0   0    10113.38    10025.58    196.43 o
   8   0   0      205.27      223.82      6.61 o
  10   0   0      185.62      165.51      6.69 o
  12   0   0     1780.76     1997.07     27.65 o
  14   0   0     2015.93     1924.30     64.65 o
  16   0   0     1374.25     1161.31     28.96 o
  18   0   0       89.89       82.10      4.49 o
  20   0   0      283.78      270.64     13.90 o
  22   0   0      233.04      235.76     12.00 o
  24   0   0        4.76        7.74      8.26 o
   1   1   0       58.35       72.85      2.24 o
   3   1   0     1175.75      905.54     26.23 o
   5   1   0    12586.54    11568.31    220.34 o
   7   1   0      127.03       82.34      3.02 o
   9   1   0     1155.61     1055.93     20.47 o
  11   1   0      490.38      571.80     12.25 o
  13   1   0      755.41      746.94     10.86 o
  15   1   0      700.35      726.39     14.59 o
  17   1   0      291.33      251.45      8.55 o
  19   1   0      404.38      451.30     11.11 o
  21   1   0        2.99       11.86      5.62 o
  23   1   0       61.67       79.71      4.20 o
  25   1   0        2.04       -0.39      7.13 o
   0   2   0     5577.06     5839.56     34.85 o
   2   2   0    39682.63    42157.43    468.71 o
   4   2   0    27789.05    26651.46    405.58 o
   6   2   0      189.67      153.12      5.98 o
   8   2   0      549.82      597.65     25.33 o
  10   2   0        0.43        3.39      5.41 o
  12   2   0       11.40       14.87      5.31 o
  14   2   0      116.78      134.86      6.90 o
  16   2   0      482.67      479.84     16.83 o
  18   2   0        8.76        2.61     12.40 o
  20   2   0      100.48       80.90      4.44 o
  22   2   0       12.60        6.03     12.27 o
  24   2   0       28.83       27.86      9.81 o
   1   3   0      860.96      840.43     15.51 o
   3   3   0     2652.15     2577.48     21.28 o
   5   3   0    11214.28    11163.56     84.90 o
   7   3   0      377.92      370.45     11.19 o
   9   3   0     4304.42     4577.61     34.21 o
  11   3   0       72.77       75.62      4.07 o
  13   3   0       31.77       24.82      6.23 o
  15   3   0       18.62       30.82      2.88 o
  17   3   0       61.63       78.62      3.81 o
  19   3   0       11.73       20.98      7.69 o
  21   3   0        2.89       -0.36      7.68 o
  23   3   0       16.40       14.61      9.39 o
   0   4   0     1173.95     1189.88     23.60 o
   2   4   0     1578.11     1694.65     20.05 o
   4   4   0     4946.83     4840.74     34.16 o
   6   4   0     1755.79     1920.53     24.50 o
   8   4   0      926.13      864.66     16.76 o
  10   4   0      471.24      559.13     14.54 o
  12   4   0       25.14        9.60     16.22 o
  14   4   0      105.71       98.01      5.15 o
  16   4   0      107.26      103.82      5.63 o
  18   4   0        0.03        2.86      4.16 o
  20   4   0        6.64        6.53      8.01 o
  22   4   0       20.20       20.40      9.13 o
   1   5   0      756.10      699.01     15.05 o
   3   5   0        1.26       -3.01      5.45 o
   5   5   0      463.88      513.96     13.95 o
   7   5   0      254.35      216.56     10.67 o
   9   5   0      395.15      406.43     13.55 o
  11   5   0       77.51       64.78      3.84 o
  13   5   0        7.35        0.97      6.49 o
  15   5   0       45.98       34.03      4.85 o
  17   5   0        8.23       12.26      5.41 o
  19   5   0        0.24        9.60     10.88 o
  21   5   0       15.12       16.32      8.40 o
   0   6   0        5.28        2.01      8.87 o
   2   6   0        4.37        6.05      6.17 o
   4   6   0      274.12      305.57     12.39 o
   6   6   0      482.16      420.82     14.79 o
   8   6   0       75.53       71.81      8.21 o
  10   6   0       36.99       43.35      3.28 o
  12   6   0        5.34        8.98      7.65 o
  14   6   0        4.58       14.72     15.39 o
  16   6   0        1.07        8.47      7.71 o
  18   6   0       17.78       22.08      8.79 o
   1   7   0        4.91        2.10      3.89 o
   3   7   0       14.33       15.87      7.58 o
   5   7   0       24.61       20.87     10.67 o
   7   7   0       22.44       23.52      6.46 o
   9   7   0      187.13      163.52      9.92 o
  11   7   0      106.70      103.86      6.22 o
  13   7   0       27.88       43.37      4.05 o
  15   7   0        0.03        3.23      7.76 o
  17   7   0       10.60       15.83      9.03 o
   0   8   0      149.41      166.09     14.44 o
   2   8   0       17.27        7.94      8.53 o
   4   8   0        6.60        6.13     14.95 o
   6   8   0        9.30       11.76     14.36 o
   8   8   0       34.47       27.37     10.87 o
  10   8   0        5.39        7.05     10.07 o
  12   8   0        1.31       -7.24     18.31 o
  14   8   0        1.17        6.27      9.18 o
   1   9   0       13.83       16.44     13.25 o
   3   9   0        1.49       16.75      8.51 o
   5   9   0        3.14        1.77      8.78 o
   7   9   0        7.01       13.11      9.57 o
 -25   1   1       33.72       34.10      5.09 o
 -23   1   1        0.33        5.67      6.25 o
 -21   1   1       85.49       77.25      3.72 o
 -19   1   1        2.11       -2.12      6.04 o
 -17   1   1       38.84       50.55      2.34 o
 -15   1   1      432.38      500.10     13.37 o
 -13   1   1      712.17      806.75     11.45 o
 -11   1   1     8106.30     8426.93     93.61 o
  -9   1   1     6541.08     6902.48     67.80 o
  -7   1   1     2806.67     2581.72     27.65 o
  -5   1   1      613.40      558.07     13.83 o
  -3   1   1     2267.94     1945.76     46.99 o
  -1   1   1     1114.83      984.62     21.76 o
   1   1   1    10540.36    10383.69    274.63 o
   3   1   1    43563.76    43231.42    736.75 o
   5   1   1     3077.90     3148.85     51.04 o
   7   1   1       43.12       43.57      1.69 o
   9   1   1       64.17       51.50      2.05 o
  11   1   1       48.23       22.87      1.58 o
  13   1   1        2.50        1.43      3.17 o
  15   1   1      138.81      127.12      4.77 o
  17   1   1       30.89       38.18      2.58 o
  19   1   1       12.60       15.99      5.22 o
  21   1   1        2.71       10.16      6.19 o
  23   1   1        0.18       -0.13      6.48 o
  25   1   1        1.20       11.34      5.94 o
 -24   2   1       54.48       42.97      4.72 o
 -22   2   1        1.89       -4.13      7.59 o
 -20   2   1      365.21      329.27     15.19 o
 -18   2   1       41.61       40.58      3.17 o
 -16   2   1      186.29      179.82     14.40 o
 -14   2   1      334.65      295.59     11.84 o
 -12   2   1     1248.27     1167.48     18.79 o
 -10   2   1      695.49      703.98     13.55 o
  -8   2   1      793.07      775.45     16.02 o
  -6   2   1     1233.90     1215.44     14.15 o
  -4   2   1     1928.21     1982.17     41.58 o
  -2   2   1    73919.98    75630.54   1079.48 o
   0   2   1    19166.48    19216.33     52.46 o
   2   2   1    12787.95    13277.05     39.39 o
   4   2   1      382.47      416.74      8.41 o
   6   2   1      501.25      421.42      8.97 o
   8   2   1      463.69      402.47     19.70 o
  10   2   1      307.80      390.67     15.52 o
  12   2   1      529.84      552.21     16.72 o
  14   2   1      231.37      208.59     10.16 o
  16   2   1      223.27      193.59     10.15 o
  18   2   1        0.44        3.05      6.09 o
  20   2   1        2.86       -6.59     15.92 o
  22   2   1        9.07        4.18      7.88 o
  24   2   1        0.25        3.39     12.90 o
 -23   3   1       99.49      105.62      6.28 o
 -21   3   1        0.27        4.72      7.50 o
 -19   3   1        0.74       11.02      7.35 o
 -17   3   1       59.32       71.71      4.18 o
 -15   3   1        8.59        5.02      6.23 o
 -13   3   1      569.38      608.05     28.81 o
 -11   3   1        1.33        4.61      4.97 o
  -9   3   1       96.78      112.23      5.80 o
  -7   3   1     7993.13     8263.43     60.84 o
  -5   3   1     1435.63     1530.16     17.45 o
  -3   3   1      816.92      809.76     15.56 o
  -1   3   1     1931.61     2126.76     18.91 o
   1   3   1      808.99      826.61     12.15 o
   3   3   1       65.62       81.18      4.31 o
   5   3   1     3287.60     3290.90     25.68 o
   7   3   1     1987.18     2197.17     22.58 o
   9   3   1      283.31      301.86      9.89 o
  11   3   1      354.66      318.59     11.07 o
  13   3   1        0.43       -7.49      7.49 o
  15   3   1        6.61       12.93      6.69 o
  17   3   1        0.27       -2.53      6.54 o
  19   3   1        0.41       -7.66      7.66 o
  21   3   1        0.08       -8.84      8.84 o
  23   3   1       17.97       18.16      9.08 o
 -22   4   1       17.93       24.69      9.33 o
 -20   4   1        0.02        9.51      7.01 o
 -18   4   1      216.61      175.41      9.41 o
 -16   4   1       75.15       75.14      4.43 o
 -14   4   1       26.00       25.69      3.66 o
 -12   4   1      138.77      102.24      5.40 o
 -10   4   1        4.63       10.66      5.56 o
  -8   4   1      177.62      221.72      9.25 o
  -6   4   1       12.76       21.18      3.62 o
  -4   4   1     3529.84     3312.51     50.56 o
  -2   4   1     1458.17     1442.52     24.21 o
   0   4   1      336.48      325.85      9.51 o
   2   4   1     1072.00     1048.57     16.04 o
   4   4   1       81.43       86.04      4.36 o
   6   4   1      991.54     1017.90     18.67 o
   8   4   1      149.09      205.40     18.26 o
  10   4   1       45.29       29.73      3.56 o
  12   4   1        9.21        1.39      6.09 o
  14   4   1       14.64       13.79      3.50 o
  16   4   1       17.92       20.86      7.27 o
  18   4   1       31.72       17.17      8.21 o
  20   4   1       30.49       25.65      4.86 o
  22   4   1       15.75       10.39      9.77 o
 -21   5   1        3.61       -5.12      9.07 o
 -19   5   1       57.04       34.28     10.31 o
 -17   5   1       27.77       46.01      3.81 o
 -15   5   1        0.69       -6.95      6.95 o
 -13   5   1        0.21        1.98      6.57 o
 -11   5   1       32.00       34.87      2.97 o
  -9   5   1       94.98      104.44      9.31 o
  -7   5   1     1170.56     1185.18     20.64 o
  -5   5   1      358.41      299.16     11.18 o
  -3   5   1       33.13       35.81      2.61 o
  -1   5   1       24.41       27.25      2.51 o
   1   5   1       24.67       33.11      7.04 o
   3   5   1       46.03       52.15      3.35 o
   5   5   1      641.48      729.86     16.60 o
   7   5   1     2028.52     1804.09     25.78 o
   9   5   1      327.63      322.55     12.36 o
  11   5   1       68.27       78.94      4.84 o
  13   5   1       32.94       31.78      3.16 o
  15   5   1       25.73       30.75      5.60 o
  17   5   1       16.09       22.39      7.75 o
  19   5   1       18.58       14.57      9.06 o
  21   5   1        0.88        7.71      8.88 o
 -20   6   1        0.50        6.28     11.77 o
 -18   6   1       30.29       30.03      9.19 o
 -16   6   1       42.81       35.79      5.14 o
 -14   6   1       18.61       17.29      7.98 o
 -12   6   1        5.75        8.69      6.94 o
 -10   6   1        0.01       -3.84      6.63 o
  -8   6   1       50.79       53.88      3.40 o
  -6   6   1      496.04      478.59     15.34 o
  -4   6   1      117.49      125.01      6.44 o
  -2   6   1      161.80      184.03      9.13 o
   0   6   1        1.46       -0.27      6.18 o
   2   6   1      186.43      163.84     17.55 o
   4   6   1       21.15       19.98      7.13 o
   6   6   1        5.34        0.31      7.16 o
   8   6   1       69.23       86.78      5.64 o
  10   6   1        5.17       -7.12      9.60 o
  12   6   1       75.63       89.77      9.22 o
  14   6   1        1.44       -0.95      7.05 o
  16   6   1        1.91       -6.94      8.37 o
  18   6   1        0.51        9.10      8.89 o
 -17   7   1        8.74       19.84      8.37 o
 -15   7   1        1.45       -1.14      8.14 o
 -13   7   1       12.31       -0.01      8.82 o
 -11   7   1       27.87       33.08      3.90 o
  -9   7   1       52.09       27.34      9.00 o
  -7   7   1        9.12       12.35      7.59 o
  -5   7   1        4.93        0.11      7.69 o
  -3   7   1      100.10      100.97      5.21 o
  -1   7   1       49.48       53.77      7.25 o
   1   7   1        9.00        7.93      7.77 o
   3   7   1       78.32       76.66      4.45 o
   5   7   1       19.63       25.00      9.91 o
   7   7   1       77.71       67.60     16.93 o
   9   7   1      196.47      151.29     12.72 o
  11   7   1       21.40       -0.03      9.60 o
  13   7   1        1.22       11.26      8.50 o
  15   7   1        4.36       17.40      8.02 o
  17   7   1        2.02       -2.67     18.16 o
 -14   8   1       34.12       39.48      5.80 o
 -12   8   1       12.79        5.55     15.24 o
 -10   8   1       34.55       49.43      7.43 o
  -8   8   1      163.79      133.97      7.41 o
  -6   8   1       35.78       31.18      9.04 o
  -4   8   1       12.57       14.76     14.43 o
  -2   8   1        7.77       12.72      7.13 o
   0   8   1        0.06        1.40      7.31 o
   2   8   1        0.36       -2.15     12.30 o
   4   8   1        1.49       16.55      7.91 o
   6   8   1        3.00        5.10      7.59 o
   8   8   1       21.36       32.31      9.87 o
  10   8   1        3.22       -5.11      8.90 o
  12   8   1        2.62        8.05     11.35 o
  -7   9   1        0.39       -0.58      9.16 o
  -5   9   1        0.08        1.82      8.76 o
  -3   9   1        1.95       12.22      8.11 o
  -1   9   1        2.11       -4.58      9.44 o
   1   9   1        3.60       10.39      7.62 o
   3   9   1       24.27       28.14      9.81 o
   5   9   1        8.58       -2.12     16.12 o
   7   9   1        1.13       14.24     14.14 o
 -26   0   2       25.04       17.90     14.11 o
 -24   0   2        0.04       -1.14     12.06 o
 -22   0   2      163.37      141.48     10.88 o
 -20   0   2      349.54      261.75     16.45 o
 -18   0   2      398.80      375.13     20.22 o
 -16   0   2        3.90        5.93      7.81 o
 -14   0   2      819.45      889.44     24.06 o
 -12   0   2      822.39      794.07     20.39 o
 -10   0   2     7225.22     7353.87     54.02 o
  -8   0   2      575.39      622.01     14.44 o
  -6   0   2      858.34      568.16     12.00 o
  -4   0   2     3041.43     3271.62     23.39 o
  -2   0   2      372.06      393.62      7.11 o
   0   0   2    12000.06    11846.21     35.80 o
   2   0   2     2030.92     2215.76     18.21 o
   4   0   2     9060.72     8540.06     42.35 o
   6   0   2     2510.68     2411.92     26.38 o
   8   0   2     1777.20     1956.00     27.18 o
  10   0   2      522.08      552.37     16.56 o
  12   0   2      213.83      174.67     11.40 o
  14   0   2      142.53      211.86     13.76 o
  16   0   2     1108.63     1171.13     31.66 o
  18   0   2        2.29        4.21      9.41 o
  20   0   2      173.46      241.57     18.23 o
  22   0   2       16.19      -12.02     13.43 o
  24   0   2        8.29       16.02     12.51 o
 -25   1   2        0.44       -5.94      8.46 o
 -23   1   2       75.92       82.02      9.66 o
 -21   1   2        0.07       15.20      7.77 o
 -19   1   2      219.61      225.29     21.22 o
 -17   1   2       68.92       55.98      3.24 o
 -15   1   2      383.14      355.99     12.66 o
 -13   1   2      570.03      608.51     13.67 o
 -11   1   2     3288.35     3235.75     27.24 o
  -9   1   2      454.10      565.93     10.88 o
  -7   1   2     3228.85     2811.97     61.37 o
  -5   1   2      756.73      798.37      9.76 o
  -3   1   2     7987.49     7661.45     97.99 o
  -1   1   2       52.80       77.60      4.30 o
   1   1   2    28418.23    29696.16    342.73 o
   3   1   2     4122.83     4560.09     24.08 o
   5   1   2     3948.72     3762.97     22.96 o
   7   1   2      339.28      322.72      7.76 o
   9   1   2        0.02        5.21      3.28 o
  11   1   2      224.28      239.77      8.58 o
  13   1   2      494.30      488.24     12.91 o
  15   1   2      394.83      420.48     13.57 o
  17   1   2      486.44      418.16     15.02 o
  19   1   2      162.46      185.99      9.33 o
  21   1   2        2.83       -7.75      7.75 o
  23   1   2       23.77       26.95      9.37 o
 -24   2   2      107.76      106.29     10.09 o
 -22   2   2      154.07      149.97     11.56 o
 -20   2   2       54.67       51.84      5.82 o
 -18   2   2        0.23       12.02      7.73 o
 -16   2   2        0.97        0.00      8.89 o
 -14   2   2      605.69      614.80     22.13 o
 -12   2   2        0.15        2.59      7.48 o
 -10   2   2      257.42      207.03     11.21 o
  -8   2   2     6417.95     6797.75     51.10 o
  -6   2   2     3459.59     3520.14     33.67 o
  -4   2   2     1842.15     1864.10     22.63 o
  -2   2   2      473.29      451.22     11.33 o
   0   2   2     5693.77     5458.48     35.87 o
   2   2   2      130.93      129.33      7.00 o
   4   2   2        0.56        5.28      4.25 o
   6   2   2       71.60       70.43      5.72 o
   8   2   2      314.18      247.52     11.69 o
  10   2   2      504.92      513.52     17.14 o
  12   2   2      353.26      388.23     16.78 o
  14   2   2      106.99      105.94      9.61 o
  16   2   2      298.71      330.85     19.06 o
  18   2   2        2.54       -4.39     10.11 o
  20   2   2       32.67       28.86     11.89 o
  22   2   2       30.70       37.96      5.59 o
  24   2   2       22.23       41.61     14.32 o
 -23   3   2       47.13       44.57      6.59 o
 -21   3   2        3.19       -1.02     11.17 o
 -19   3   2       14.44       16.35      9.95 o
 -17   3   2      173.93      154.11     11.58 o
 -15   3   2      506.27      535.71     22.40 o
 -13   3   2      785.61      786.77     23.85 o
 -11   3   2       60.09       75.13      6.59 o
  -9   3   2       44.12       58.82      5.08 o
  -7   3   2      597.13      599.32     17.01 o
  -5   3   2        1.62        9.28      5.70 o
  -3   3   2     3164.50     3222.19     33.84 o
  -1   3   2     1029.09     1264.99     21.13 o
   1   3   2       55.51       54.47      4.19 o
   3   3   2        7.70       13.70      5.10 o
   5   3   2       63.89       90.63      6.57 o
   7   3   2      439.12      525.48     16.58 o
   9   3   2     2542.50     2424.12     37.17 o
  11   3   2        2.89        3.56      7.42 o
  13   3   2      298.29      257.11     15.79 o
  15   3   2       27.36       26.23      9.57 o
  17   3   2       38.27       42.91      4.85 o
  19   3   2       23.48       26.54     12.62 o
  21   3   2        0.29       15.46     10.94 o
  23   3   2        8.47       12.35     13.07 o
 -22   4   2       12.28       13.86     11.31 o
 -20   4   2       10.18        2.07     11.44 o
 -18   4   2       70.29       55.49      5.49 o
 -16   4   2       10.98       -3.32     10.42 o
 -14   4   2       50.75       55.76      4.74 o
 -12   4   2       55.47       57.35      4.43 o
 -10   4   2      334.91      404.56     17.67 o
  -8   4   2      294.37      336.45     15.25 o
  -6   4   2       21.73       15.71      8.00 o
  -4   4   2     4149.18     4298.19     45.87 o
  -2   4   2     2881.96     2656.99     35.51 o
   0   4   2       79.56       85.22      7.13 o
   2   4   2       24.31       13.07      6.53 o
   4   4   2       11.42        5.74      5.99 o
   6   4   2       20.31       35.04      3.44 o
   8   4   2      749.82      671.24     21.34 o
  10   4   2      229.43      204.03     13.49 o
  12   4   2      152.13      130.10      8.95 o
  14   4   2       42.76       57.29      4.87 o
  16   4   2       13.93       25.96      9.76 o
  18   4   2       25.56       22.03     14.01 o
  20   4   2       25.67       32.39     14.69 o
  22   4   2       19.47       23.60     13.99 o
 -21   5   2        0.01       21.30     10.05 o
 -19   5   2        7.17        9.66     10.34 o
 -17   5   2       35.03       35.12      5.57 o
 -15   5   2      248.31      223.86     15.37 o
 -13   5   2       53.15       24.74     10.92 o
 -11   5   2       58.39       47.93      4.83 o
  -9   5   2      529.28      517.29     21.18 o
  -7   5   2       68.18       65.66      4.66 o
  -5   5   2       47.02       47.95      4.25 o
  -3   5   2      164.35      200.61     13.12 o
  -1   5   2       50.96       49.50      3.67 o
   1   5   2       96.66      111.45      8.81 o
   3   5   2      204.65      195.20     13.68 o
   5   5   2      172.88      202.79     13.63 o
   7   5   2      158.49      115.87      9.12 o
   9   5   2       40.13       16.29     11.09 o
  11   5   2       26.33       20.93     10.48 o
  13   5   2        0.00        0.00      9.57 o
  15   5   2       16.63       16.93     10.55 o
  17   5   2        4.83       31.14     10.80 o
  19   5   2       13.06       24.10     12.41 o
  21   5   2       18.73       34.17      6.69 o
 -20   6   2        4.36       13.51     11.98 o
 -18   6   2        7.24       14.63     12.37 o
 -16   6   2       48.75       41.21      5.88 o
 -14   6   2       45.66       49.44      5.68 o
 -12   6   2       40.74       51.57      5.16 o
 -10   6   2      107.08      102.85      7.27 o
  -8   6   2       35.29       42.95      4.87 o
  -6   6   2      380.01      321.12     18.92 o
  -4   6   2      340.80      300.81     17.88 o
  -2   6   2      105.66      116.24      8.66 o
   0   6   2      139.29      111.83      9.45 o
   2   6   2      187.51      176.72     11.21 o
   4   6   2       85.17       67.26      6.59 o
   6   6   2      334.96      291.13     18.86 o
   8   6   2       35.69       32.97      4.60 o
  10   6   2       29.62       27.31     10.32 o
  12   6   2        1.23      -10.40     10.40 o
  14   6   2       12.11        6.01     10.71 o
  16   6   2       22.09       21.86     11.77 o
  18   6   2       75.38       82.65      7.36 o
 -17   7   2        0.06      -12.12     12.35 o
 -15   7   2       15.32       23.16      5.12 o
 -13   7   2       91.41       80.87      6.49 o
 -11   7   2       82.40       82.86      6.80 o
  -9   7   2       32.42       29.67     11.87 o
  -7   7   2        6.97       10.61      8.93 o
  -5   7   2        0.84      -10.09     10.09 o
  -3   7   2        2.92       19.97      9.99 o
  -1   7   2        0.04        6.59      9.32 o
   1   7   2       20.69       23.19     10.86 o
   3   7   2        0.13       -8.45      9.99 o
   5   7   2       83.80      100.88      7.89 o
   7   7   2        8.84        3.65     11.75 o
   9   7   2        0.02       23.10      9.72 o
  11   7   2        2.80       10.26     11.96 o
  13   7   2        0.61        3.29     10.26 o
  15   7   2        0.17        0.00     12.29 o
 -14   8   2        0.25        4.95     12.39 o
 -12   8   2        0.11      -12.14     12.14 o
 -10   8   2        0.50        0.00     12.45 o
  -8   8   2        8.44       15.93     11.50 o
  -6   8   2        4.92       -7.17     11.19 o
  -4   8   2        2.58      -11.96     11.96 o
  -2   8   2       41.80       47.97      5.66 o
   0   8   2       32.92       32.51     13.32 o
   2   8   2        0.47      -11.52     11.52 o
   4   8   2        1.60        1.02     12.74 o
   6   8   2        2.56       13.63     11.25 o
   8   8   2        8.59       30.62     11.25 o
  10   8   2        3.58        5.74     12.22 o
  12   8   2        0.58       -4.87     11.67 o
  -7   9   2        4.90       -3.65     12.49 o
  -5   9   2        1.39       15.46     12.06 o
  -3   9   2        5.50        9.34     11.93 o
  -1   9   2        1.92      -14.69     14.69 o
   1   9   2        0.76        9.32     12.87 o
   3   9   2        0.31       -2.36     13.16 o
   5   9   2        0.14       16.91     11.96 o
   7   9   2       11.50        0.00     12.95 o
 -25   1   3        0.09        4.96      7.99 o
 -23   1   3        4.29       10.98      9.53 o
 -21   1   3      212.53      210.54     10.70 o
 -19   1   3      412.70      360.90     13.73 o
 -17   1   3        1.19       -0.73      7.49 o
 -15   1   3      186.37      214.04      9.55 o
 -13   1   3      190.38      141.59      7.58 o
 -11   1   3       69.23       80.87      4.36 o
  -9   1   3      368.90      379.86      9.15 o
  -7   1   3     2842.88     2946.99     79.37 o
  -5   1   3     1029.67     1012.72     11.46 o
  -3   1   3      974.94      926.99     10.02 o
  -1   1   3     3342.20     3577.42     96.22 o
   1   1   3        4.50        7.31      2.35 o
   3   1   3       23.57       14.30      1.16 o
   5   1   3     1698.74     1838.78     17.00 o
   7   1   3      745.29      875.44     13.22 o
   9   1   3        5.70       11.05      2.89 o
  11   1   3      309.27      313.17     10.36 o
  13   1   3       95.70       79.67      4.33 o
  15   1   3      345.61      352.80     13.28 o
  17   1   3        1.30        2.16      7.05 o
  19   1   3       61.43       66.68      7.69 o
  21   1   3        0.66       -4.39      8.00 o
  23   1   3       49.20       52.36      4.70 o
 -24   2   3        4.38       16.18     11.09 o
 -22   2   3        0.00        4.10     10.57 o
 -20   2   3       73.83       85.06      6.59 o
 -18   2   3       75.43       63.46      5.22 o
 -16   2   3       24.68       13.24      8.39 o
 -14   2   3      129.50      160.87     12.60 o
 -12   2   3      480.37      520.11     17.61 o
 -10   2   3     1269.64     1337.98     25.36 o
  -8   2   3       29.29       22.17      2.53 o
  -6   2   3       91.22       95.27      5.86 o
  -4   2   3     3287.42     3480.75     31.95 o
  -2   2   3    14426.04    14714.48     62.59 o
   0   2   3     6235.69     5795.39     39.41 o
   2   2   3     6873.75     6631.85     44.03 o
   4   2   3      452.15      460.69     13.12 o
   6   2   3     1632.33     1567.91     25.57 o
   8   2   3      111.23      118.89      7.48 o
  10   2   3      103.97      105.05      8.12 o
  12   2   3      404.55      391.73     17.57 o
  14   2   3      459.39      465.93     19.68 o
  16   2   3      813.14      936.60     29.86 o
  18   2   3        6.30        6.38     10.26 o
  20   2   3        0.03        5.16     10.96 o
  22   2   3        0.17      -11.60     12.16 o
 -25   3   3        0.94        5.10     13.84 o
 -23   3   3       42.45       38.77     14.96 o
 -21   3   3        6.10        3.05     10.42 o
 -19   3   3        2.65       17.18     10.42 o
 -17   3   3      402.60      372.13     19.56 o
 -15   3   3        5.74       -7.77      8.68 o
 -13   3   3      101.95       89.30      6.92 o
 -11   3   3       27.57       32.61      3.34 o
  -9   3   3       15.07        2.40      5.64 o
  -7   3   3      920.29     1010.65     21.51 o
  -5   3   3       35.03       38.12      2.74 o
  -3   3   3      743.92      647.43     16.31 o
  -1   3   3      866.85      709.43     16.62 o
   1   3   3      649.13      611.63     15.83 o
   3   3   3      521.60      383.61     13.55 o
   5   3   3       52.68       18.01      6.57 o
   7   3   3      762.85      761.37     20.33 o
   9   3   3      299.45      205.29     12.64 o
  11   3   3      113.12      126.52      9.26 o
  13   3   3       18.75       -4.97     10.26 o
  15   3   3      143.71      129.83      8.41 o
  17   3   3        1.68        8.16     11.21 o
  19   3   3        0.01      -11.35     11.35 o
  21   3   3       86.23      124.92      7.62 o
 -22   4   3        6.28        9.18      9.88 o
 -20   4   3        3.54       14.44     10.21 o
 -18   4   3       11.49       14.79     10.05 o
 -16   4   3       11.76       16.56      9.80 o
 -14   4   3       80.84       62.70      4.60 o
 -12   4   3      100.04      110.44      9.05 o
 -10   4   3        0.96        4.21      7.65 o
  -8   4   3      438.77      457.60     17.34 o
  -6   4   3        0.12       12.56      6.75 o
  -4   4   3      667.33      729.90     20.28 o
  -2   4   3      134.08      150.47     11.15 o
   0   4   3      261.92      226.49     12.14 o
   2   4   3      204.82      249.76     12.80 o
   4   4   3      386.01      398.82     16.39 o
   6   4   3      138.32      175.83     12.74 o
   8   4   3      299.70      281.35     15.37 o
  10   4   3       19.10        0.00      7.83 o
  12   4   3      170.10      193.38     15.27 o
  14   4   3       11.22       12.45      8.97 o
  16   4   3       77.72       71.94      6.05 o
  18   4   3      132.33      140.63     11.50 o
  20   4   3        1.22       -1.16     12.25 o
 -21   5   3        0.04      -14.17     14.17 o
 -19   5   3        9.95        6.40     11.98 o
 -17   5   3        1.38        0.00     10.34 o
 -15   5   3       25.19       23.64      4.50 o
 -13   5   3       31.59       16.80      9.30 o
 -11   5   3       10.50        9.51      8.06 o
  -9   5   3       49.19       45.07      4.33 o
  -7   5   3       26.28       17.65      8.68 o
  -5   5   3      352.23      367.96     17.59 o
  -3   5   3       38.22       35.06      3.61 o
  -1   5   3        1.92       -1.14      6.94 o
   1   5   3       20.45       25.42      8.99 o
   3   5   3       15.19       21.09      3.44 o
   5   5   3      223.60      258.21     14.44 o
   7   5   3     1062.71      986.82     28.03 o
   9   5   3      175.55      215.03     15.66 o
  11   5   3       35.91       35.72      4.74 o
  13   5   3        0.07       -5.28      9.66 o
  15   5   3       14.06        7.77     10.71 o
  17   5   3       44.11       34.25     15.13 o
  19   5   3       28.38        8.27     15.06 o
 -20   6   3        7.52       19.58     12.60 o
 -18   6   3        4.95        2.24     11.11 o
 -16   6   3        1.31        5.14     10.34 o
 -14   6   3        0.41       -2.84     10.75 o
 -12   6   3       72.44       70.16      5.39 o
 -10   6   3       24.95       23.70      9.99 o
  -8   6   3       13.05        3.85      9.95 o
  -6   6   3      107.89       94.34      8.72 o
  -4   6   3        0.70       -2.11      8.58 o
  -2   6   3        4.72        7.65      9.16 o
   0   6   3       17.93       21.57      8.37 o
   2   6   3       14.48       -1.41      9.12 o
   4   6   3       32.86       47.72      4.54 o
   6   6   3        5.07        1.53     10.21 o
   8   6   3        4.26       15.56     10.46 o
  10   6   3       13.50        0.00     10.09 o
  12   6   3       20.81       24.70     10.75 o
  14   6   3       10.14        5.16     10.96 o
  16   6   3        0.56        4.50     11.89 o
  18   6   3        1.10      -13.03     13.03 o
 -17   7   3        5.16        4.83     12.80 o
 -15   7   3        0.44       -5.62     11.73 o
 -13   7   3        8.19       18.88     12.60 o
 -11   7   3        1.70        6.90     10.57 o
  -9   7   3       14.18       13.05     10.80 o
  -7   7   3       22.76       26.75     10.24 o
  -5   7   3       16.29        9.49     12.45 o
  -3   7   3       76.55       71.42      5.88 o
  -1   7   3       30.42       28.80      4.54 o
   1   7   3       10.10       11.67      4.14 o
   3   7   3       17.75       23.29     10.03 o
   5   7   3       70.92       68.00      5.91 o
   7   7   3       32.68       35.68      5.22 o
   9   7   3       45.01       42.83      5.93 o
  11   7   3        5.27        2.09     10.07 o
  13   7   3        4.35       -7.87     11.98 o
  15   7   3        3.96        9.70     12.00 o
 -14   8   3        2.58        2.49     12.64 o
 -12   8   3        1.78      -11.73     12.95 o
 -10   8   3       38.33       42.14      6.55 o
  -8   8   3       11.58       10.69     12.18 o
  -6   8   3        4.58        5.18     10.69 o
  -4   8   3       21.74        9.10     11.75 o
  -2   8   3        3.63       19.00     11.27 o
   0   8   3        2.83        8.00     11.83 o
   2   8   3       11.76       14.15     11.44 o
   4   8   3        1.86        2.07     11.98 o
   6   8   3        0.08      -12.14     12.14 o
   8   8   3       16.64       -3.36     14.07 o
  10   8   3        7.63        0.00     11.13 o
  12   8   3        1.90       -1.24     12.47 o
  -7   9   3        2.76        6.13     13.72 o
  -5   9   3        0.34       -1.20     12.39 o
  -3   9   3        0.31      -13.51     13.51 o
  -1   9   3        1.22        9.41     11.62 o
   1   9   3        1.38       -7.09     12.27 o
   3   9   3        0.09      -13.45     13.45 o
   5   9   3        0.41        0.00     12.02 o
 -26   0   4       22.23       15.15     14.48 o
 -24   0   4       90.01       78.57      6.73 o
 -22   0   4        3.96       10.92      9.99 o
 -20   0   4       19.81       27.95      9.41 o
 -18   0   4      253.98      300.71     17.69 o
 -16   0   4      400.68      390.55     18.30 o
 -14   0   4     3550.47     3658.77     47.01 o
 -12   0   4       41.46       58.06      4.04 o
 -10   0   4     4790.17     4973.82     45.65 o
  -8   0   4     3247.70     3737.36     35.99 o
  -6   0   4     2689.86     2558.92     27.08 o
  -4   0   4      230.54      245.82      8.27 o
  -2   0   4    14724.07    14385.13     55.57 o
   0   0   4     2576.66     3054.09     26.04 o
   2   0   4      655.92      444.13     11.31 o
   4   0   4      336.50      336.53     10.69 o
   6   0   4     2627.69     2765.50     32.16 o
   8   0   4      703.78      823.26     20.04 o
  10   0   4     2582.03     2485.91     37.19 o
  12   0   4      608.07      597.58     20.64 o
  14   0   4     3096.74     3273.70     50.41 o
  16   0   4     1521.74     1712.35     40.59 o
  18   0   4        0.71       30.27     10.42 o
  20   0   4        6.67       20.39      4.95 o
  22   0   4        7.18        3.52     10.57 o
 -25   1   4        0.29        0.69      8.39 o
 -23   1   4        0.17       -2.86     13.22 o
 -21   1   4       47.35       49.77      3.98 o
 -19   1   4        4.27       10.68      7.37 o
 -17   1   4       64.62       66.92      3.64 o
 -15   1   4       20.95       17.40      5.57 o
 -13   1   4      580.65      561.76     16.38 o
 -11   1   4     1556.58     1598.75     24.14 o
  -9   1   4      106.15       84.31      4.15 o
  -7   1   4     8962.31     8505.93    158.23 o
  -5   1   4      118.86      146.54      5.24 o
  -3   1   4     5269.61     5283.81     94.95 o
  -1   1   4       42.62       56.86      2.84 o
   1   1   4     3105.55     3104.41     68.38 o
   3   1   4        5.70       14.85      3.55 o
   5   1   4     2383.90     2620.92     21.59 o
   7   1   4      777.92      753.61     12.99 o
   9   1   4     1286.16     1318.16     37.87 o
  11   1   4       46.75       42.53      2.79 o
  13   1   4      275.30      250.78     11.48 o
  15   1   4      106.47       84.39      4.41 o
  17   1   4      124.21      121.06      7.17 o
  19   1   4        2.06       -1.81      8.22 o
  21   1   4        0.16        6.95      8.01 o
  23   1   4       12.79       15.60      9.81 o
 -24   2   4        0.15        4.62     11.87 o
 -22   2   4       11.45       25.63     12.35 o
 -20   2   4        6.76       14.52      9.86 o
 -18   2   4       82.33      114.15     10.09 o
 -16   2   4        2.26        3.50      6.40 o
 -14   2   4      703.06      687.67     22.40 o
 -12   2   4      114.62      118.77      8.04 o
 -10   2   4      577.45      618.94     18.11 o
  -8   2   4     1199.00     1275.33     23.19 o
  -6   2   4       71.13       69.97      5.39 o
  -4   2   4        2.65        5.97      4.74 o
  -2   2   4        8.42        9.55      2.11 o
   0   2   4       27.70       19.08      2.05 o
   2   2   4      584.36      634.36     15.37 o
   4   2   4        0.04       -5.39      5.39 o
   6   2   4     1421.81     1410.21     25.24 o
   8   2   4      108.61      128.26      9.82 o
  10   2   4       98.45      111.80      8.39 o
  12   2   4     2296.16     2230.16     40.01 o
  14   2   4     1225.35     1212.38     32.47 o
  16   2   4       82.37       84.85      5.66 o
  18   2   4       48.73       73.87      7.33 o
  20   2   4       13.76       25.71     14.61 o
  22   2   4        6.14       13.24     13.12 o
 -25   3   4        6.48       13.97     13.84 o
 -23   3   4       68.02       42.10     15.81 o
 -21   3   4      161.16      138.76     11.98 o
 -19   3   4       14.90       28.97     11.17 o
 -17   3   4      128.93      118.99     10.34 o
 -15   3   4        0.28        4.99      8.58 o
 -13   3   4      189.02      178.46     13.12 o
 -11   3   4        0.54       -1.68      7.17 o
  -9   3   4      910.89      916.67     22.58 o
  -7   3   4       13.11       -0.46      6.36 o
  -5   3   4      265.32      280.82     11.87 o
  -3   3   4     1361.56     1361.44     23.81 o
  -1   3   4     1493.37     1673.54     25.88 o
   1   3   4      577.42      525.77     15.54 o
   3   3   4       41.14       45.00      2.98 o
   5   3   4      172.34      151.55     10.05 o
   7   3   4      100.75      185.57     11.69 o
   9   3   4        8.95       18.69      7.75 o
  11   3   4        0.71       -8.64      8.64 o
  13   3   4       86.86       84.25      6.26 o
  15   3   4      144.76      149.20     10.71 o
  17   3   4       27.49       15.13     12.18 o
  19   3   4       44.45       77.43      8.33 o
  21   3   4        2.93       30.83     12.43 o
 -24   4   4        2.26       -5.08     13.70 o
 -22   4   4       73.49       46.31      6.80 o
 -20   4   4       46.43       68.29      5.68 o
 -18   4   4       49.04       64.89      5.53 o
 -16   4   4        0.41        2.51      8.76 o
 -14   4   4        6.40       20.22      7.44 o
 -12   4   4       49.23       65.89      4.45 o
 -10   4   4       19.08       12.85      8.27 o
  -8   4   4       65.10       55.51      4.56 o
  -6   4   4      306.89      293.87     14.92 o
  -4   4   4       47.76       43.45      3.32 o
  -2   4   4     2857.52     2620.01     37.21 o
   0   4   4       15.76       12.60      6.09 o
   2   4   4      983.03     1071.59     24.18 o
   4   4   4       77.06       94.67      6.69 o
   6   4   4       10.43        9.24      7.44 o
   8   4   4      531.50      536.27     21.34 o
  10   4   4     1615.80     1714.65     37.42 o
  12   4   4       97.35      104.12      7.29 o
  14   4   4       95.49      123.90     10.05 o
  16   4   4       32.99       39.74      5.51 o
  18   4   4      117.64      152.37     10.77 o
  20   4   4        3.16        1.20     12.78 o
 -21   5   4       12.87       15.29     11.23 o
 -19   5   4        0.32        2.13     10.59 o
 -17   5   4        1.54        6.80     10.42 o
 -15   5   4       14.98        6.20     11.50 o
 -13   5   4       80.07       75.81      5.28 o
 -11   5   4        4.09       -5.95      8.85 o
  -9   5   4      307.52      314.51     17.45 o
  -7   5   4       10.50        0.64      8.25 o
  -5   5   4      262.53      283.61     14.75 o
  -3   5   4       81.12       62.95      5.70 o
  -1   5   4       24.72       44.13      3.58 o
   1   5   4      104.24       99.12      7.19 o
   3   5   4       30.61       17.51      8.74 o
   5   5   4        0.42        6.61      7.69 o
   7   5   4        1.67        0.00      9.32 o
   9   5   4        0.00       -7.65     11.46 o
  11   5   4        0.01        3.34      9.74 o
  13   5   4        1.93        6.40     10.32 o
  15   5   4       10.80       15.10     11.96 o
  17   5   4       34.41       45.42      6.05 o
  19   5   4       18.75        3.67     13.20 o
 -20   6   4        3.40       -3.67     12.89 o
 -18   6   4        5.29       -2.24     11.23 o
 -16   6   4        2.14        9.30     10.59 o
 -14   6   4       11.10       -2.86     12.04 o
 -12   6   4       54.21       45.17      5.59 o
 -10   6   4       27.65       25.44      4.25 o
  -8   6   4       34.65       27.37      9.74 o
  -6   6   4      165.34      126.56      9.20 o
  -4   6   4       58.16       52.11      4.77 o
  -2   6   4       39.03       17.88     10.96 o
   0   6   4        3.04       21.53      7.67 o
   2   6   4      103.30      113.52      8.50 o
   4   6   4        0.55       -3.79      9.32 o
   6   6   4      534.13      564.95     24.01 o
   8   6   4      349.97      337.59     20.08 o
  10   6   4       10.78       -9.10     11.44 o
  12   6   4        1.92      -10.82     12.54 o
  14   6   4        4.49        7.46     13.09 o
  16   6   4        0.99       -5.80     11.06 o
 -17   7   4        8.12       19.41     11.77 o
 -15   7   4        1.75        2.26     12.16 o
 -13   7   4       24.15       27.89      5.30 o
 -11   7   4        6.31       11.93     12.43 o
  -9   7   4        6.02       13.22      9.90 o
  -7   7   4       14.81       16.31     10.40 o
  -5   7   4       13.14       17.55      9.92 o
  -3   7   4        3.45        0.00     10.98 o
  -1   7   4       21.29       24.04      9.32 o
   1   7   4       22.24       13.86      9.18 o
   3   7   4       35.07       35.47     12.22 o
   5   7   4      187.70      191.02     15.15 o
   7   7   4       38.20       36.55      5.88 o
   9   7   4       49.04       46.56      6.13 o
  11   7   4        7.04        4.33     11.15 o
  13   7   4        3.09      -13.32     13.32 o
  15   7   4        1.26        9.97     13.07 o
 -14   8   4        0.87       19.93     12.83 o
 -12   8   4        3.64       11.81     13.14 o
 -10   8   4        0.18       14.63     13.82 o
  -8   8   4        0.04      -11.89     13.01 o
  -6   8   4        5.19        5.24     12.54 o
  -4   8   4        0.45       24.66     10.98 o
  -2   8   4        2.73        0.00      9.66 o
   0   8   4       11.92       27.56     10.15 o
   2   8   4        0.51       12.41     11.33 o
   4   8   4        8.31      -13.16     13.16 o
   6   8   4        9.08       25.22     13.12 o
   8   8   4        8.50        0.00     13.14 o
  10   8   4        3.99      -12.91     12.91 o
  -7   9   4        0.00       11.15     11.56 o
  -5   9   4        1.32      -14.55     14.55 o
  -3   9   4        5.47       -3.58     13.92 o
  -1   9   4        3.79        4.79     12.64 o
   1   9   4       25.18       56.03      6.01 o
   3   9   4       59.91       53.73     18.03 o
   5   9   4       10.60       21.28     13.30 o
 -25   1   5        2.92        3.95     12.55 o
 -23   1   5       20.85       21.68      8.60 o
 -21   1   5       48.70       28.26      8.93 o
 -19   1   5       54.80       34.98      4.91 o
 -17   1   5        0.63       -3.64     10.19 o
 -15   1   5       19.15       19.64      2.55 o
 -13   1   5       70.70       75.68      4.14 o
 -11   1   5      204.04      215.11      8.22 o
  -9   1   5      175.11      134.65      6.27 o
  -7   1   5     2123.04     2335.44     20.83 o
  -5   1   5      152.79      138.84      5.56 o
  -3   1   5      242.34      261.78     18.51 o
  -1   1   5      341.37      300.87      8.33 o
   1   1   5     6138.24     6275.84    144.90 o
   3   1   5     3495.46     4163.97     30.86 o
   5   1   5     1119.50     1246.89     16.21 o
   7   1   5        0.06        6.18      3.68 o
   9   1   5      163.72      162.23     12.29 o
  11   1   5       39.79       35.01      2.53 o
  13   1   5      514.45      424.66     14.28 o
  15   1   5     1710.46     1606.98     27.66 o
  17   1   5      397.32      399.72     16.98 o
  19   1   5       59.68       81.66     13.26 o
  21   1   5        3.30        1.05     17.34 o
 -24   2   5       10.50       -5.78     12.39 o
 -22   2   5      139.58      125.29      9.72 o
 -20   2   5       16.74       21.03     10.46 o
 -18   2   5        2.12        8.91      9.68 o
 -16   2   5       38.10       46.81      4.21 o
 -14   2   5      309.74      293.29     15.27 o
 -12   2   5        7.11        6.05      6.57 o
 -10   2   5       30.50       63.59      5.47 o
  -8   2   5       28.90       44.07      3.56 o
  -6   2   5     5055.53     5524.89     46.66 o
  -4   2   5       24.80       37.09      3.13 o
  -2   2   5     3355.82     3608.26     35.68 o
   0   2   5      517.66      612.15     15.37 o
   2   2   5       21.57       29.77      2.65 o
   4   2   5       77.31       64.11      5.12 o
   6   2   5     2002.91     1940.64     31.08 o
   8   2   5        1.74       -5.82      7.13 o
  10   2   5      179.21      178.17     12.58 o
  12   2   5      298.76      300.60     18.36 o
  14   2   5      650.16      677.23     27.23 o
  16   2   5        2.89       17.67     10.46 o
  18   2   5       59.10       74.47      7.79 o
  20   2   5        8.85        2.24     12.35 o
  22   2   5        2.74       10.01     10.32 o
 -25   3   5        0.00       21.59     13.51 o
 -23   3   5        2.21        2.28     11.64 o
 -21   3   5       16.40       21.47     11.33 o
 -19   3   5        5.63       13.70     10.36 o
 -17   3   5      156.49      124.15      9.76 o
 -15   3   5      107.18      137.27     11.31 o
 -13   3   5        0.05       -3.23      8.25 o
 -11   3   5       34.15       29.80      3.29 o
  -9   3   5      316.09      314.20     14.71 o
  -7   3   5     1218.74     1193.05     24.99 o
  -5   3   5     1230.63     1254.13     24.49 o
  -3   3   5      544.50      515.74     16.00 o
  -1   3   5     2693.85     2689.42     34.66 o
   1   3   5      113.43      139.51      9.63 o
   3   3   5        4.57       14.26      2.59 o
   5   3   5      150.01      109.21      7.69 o
   7   3   5      356.43      443.99     17.67 o
   9   3   5      266.58      283.86     15.81 o
  11   3   5      707.19      731.76     26.04 o
  13   3   5      358.69      350.58     19.60 o
  15   3   5        0.43       11.50     11.50 o
  17   3   5      176.72      177.57     14.71 o
  19   3   5      123.46       99.04      8.74 o
  21   3   5       17.15       16.02     12.51 o
 -22   4   5        8.52       13.82     11.62 o
 -20   4   5        2.19       23.87      9.80 o
 -18   4   5        7.33        1.86      9.55 o
 -16   4   5        0.92        9.28      7.69 o
 -14   4   5        4.38        6.09      9.57 o
 -12   4   5       68.88       70.92      6.13 o
 -10   4   5       58.07       68.31      5.72 o
  -8   4   5      410.92      410.63     17.43 o
  -6   4   5       21.50       21.80      8.18 o
  -4   4   5      186.14      197.75     12.47 o
  -2   4   5      645.91      804.72     21.59 o
   0   4   5      320.62      364.48     15.19 o
   2   4   5      369.71      415.14     16.43 o
   4   4   5      189.20      243.93     13.49 o
   6   4   5      102.65       99.99      8.02 o
   8   4   5       42.53       40.24      4.23 o
  10   4   5      313.14      343.64     18.36 o
  12   4   5      413.68      395.73     22.75 o
  14   4   5       10.89      -10.90     11.77 o
  16   4   5        3.90       -3.03     10.90 o
  18   4   5       46.55       53.21      6.73 o
  20   4   5        3.62        3.71     13.39 o
 -21   5   5        0.17        2.36     12.74 o
 -19   5   5        0.63        7.54     10.61 o
 -17   5   5        0.00       23.54      9.61 o
 -15   5   5      194.11      158.92     13.12 o
 -13   5   5      207.40      180.86     13.88 o
 -11   5   5        0.00        4.56      8.10 o
  -9   5   5       12.54       16.97      9.95 o
  -7   5   5        1.43        3.34      8.62 o
  -5   5   5      238.53      237.24     14.92 o
  -3   5   5      112.17      104.66      7.79 o
  -1   5   5      191.10      153.16     11.71 o
   1   5   5       11.47       22.19      9.03 o
   3   5   5        1.21        9.22      7.09 o
   5   5   5       16.79       17.80      3.77 o
   7   5   5       71.21       70.97      6.17 o
   9   5   5        5.79       11.25     10.65 o
  11   5   5       23.62       24.47      4.66 o
  13   5   5        7.02        3.83     11.15 o
  15   5   5        3.14      -10.48     11.58 o
  17   5   5        0.25       -5.76     12.66 o
  19   5   5       22.34        5.06     14.75 o
 -20   6   5        0.87      -12.78     12.78 o
 -18   6   5        1.23        1.14      9.68 o
 -16   6   5       18.06       22.98     11.04 o
 -14   6   5        0.98      -10.67     10.67 o
 -12   6   5       86.32      105.59      7.56 o
 -10   6   5       51.52       44.42      5.12 o
  -8   6   5       42.91       33.52      4.70 o
  -6   6   5       89.70      110.19      8.56 o
  -4   6   5      143.61      139.38     11.11 o
  -2   6   5        1.64        9.63      8.56 o
   0   6   5       22.39       20.14      9.41 o
   2   6   5        0.10       -3.05      8.62 o
   4   6   5        3.18       15.83      7.07 o
   6   6   5      154.42      144.27     11.69 o
   8   6   5      190.06      191.43     14.15 o
  10   6   5        1.20       24.62     10.96 o
  12   6   5       36.22       18.38     13.70 o
  14   6   5        3.27       -3.32     12.27 o
  16   6   5       11.33        6.01     13.09 o
 -17   7   5       15.48       -1.22     12.64 o
 -15   7   5        5.39       22.81     10.19 o
 -13   7   5       12.05       20.33     10.55 o
 -11   7   5       28.26       -1.02     12.33 o
  -9   7   5        2.64        1.93     11.13 o
  -7   7   5       57.42       69.02      6.26 o
  -5   7   5       13.06       17.09     10.84 o
  -3   7   5       73.34       74.74      7.87 o
  -1   7   5        3.49       12.39      8.76 o
   1   7   5       30.88       32.22     10.96 o
   3   7   5        0.24       -7.33     10.44 o
   5   7   5       26.92       39.14      5.66 o
   7   7   5        0.03       19.91      9.86 o
   9   7   5       36.36       44.38      5.86 o
  11   7   5        0.06       10.07     11.48 o
  13   7   5        8.88       -9.57     14.86 o
 -12   8   5        0.74        1.20     12.12 o
 -10   8   5       52.71       65.74      6.88 o
  -8   8   5       76.56       91.75      8.81 o
  -6   8   5       10.05        1.08     12.33 o
  -4   8   5        0.13       22.05     11.06 o
  -2   8   5        1.21      -10.42     10.63 o
   0   8   5       28.07       25.13     12.83 o
   2   8   5        1.56      -10.63     12.31 o
   4   8   5      103.21      118.12     10.26 o
   6   8   5      109.33      100.14      8.58 o
   8   8   5       16.08        7.07     13.22 o
  10   8   5        0.46       12.39     11.21 o
  -5   9   5        4.84        7.40     12.45 o
  -3   9   5       10.47       -2.44     14.55 o
  -1   9   5        1.11       15.85     12.37 o
   1   9   5       12.12       -4.91     14.55 o
   3   9   5        6.07      -11.25     13.86 o
 -26   0   6       25.49       44.13      6.34 o
 -24   0   6       27.84       16.99     13.74 o
 -22   0   6        0.96       14.11      9.68 o
 -20   0   6      122.89       80.70      6.20 o
 -18   0   6      491.05      505.09     22.90 o
 -16   0   6      321.33      287.28     16.37 o
 -14   0   6     1515.50     1510.66     31.58 o
 -12   0   6        8.72       10.57      5.84 o
 -10   0   6     2156.06     2172.39     32.68 o
  -8   0   6    11772.16    12491.44     71.98 o
  -6   0   6    10052.18    10562.73     62.49 o
  -4   0   6     9248.03     9169.49     55.84 o
  -2   0   6      163.90      166.90      8.64 o
   0   0   6     2492.15     2536.52     29.61 o
   2   0   6      855.82      701.33     16.60 o
   4   0   6     8195.06     8851.29     61.08 o
   6   0   6     6377.28     7740.19     61.17 o
   8   0   6       65.23       50.27      4.12 o
  10   0   6       84.18      129.13      9.34 o
  12   0   6        9.37        6.28      7.75 o
  14   0   6        7.04       19.06     10.30 o
  16   0   6        0.03       -0.89     11.21 o
  18   0   6       30.23       16.27     11.85 o
  20   0   6        2.27       -9.14     11.75 o
  22   0   6       18.97       25.55     13.03 o
 -25   1   6        0.91       13.33      7.24 o
 -23   1   6       40.92       47.13      6.66 o
 -21   1   6       42.95       30.16      8.74 o
 -19   1   6      108.47       98.71      5.29 o
 -17   1   6       10.20       17.50      8.24 o
 -15   1   6      122.92      107.69      5.64 o
 -13   1   6       70.99       77.81      4.60 o
 -11   1   6     1067.55      988.41     16.60 o
  -9   1   6     1143.61     1103.95     16.21 o
  -7   1   6     1643.03     1687.10     22.01 o
  -5   1   6     3424.20     3678.10     70.48 o
  -3   1   6      778.95      771.86     12.00 o
  -1   1   6     1419.76     1455.17     69.21 o
   1   1   6      663.25      860.45     36.05 o
   3   1   6      217.35      262.73      8.23 o
   5   1   6        6.07       17.38      4.94 o
   7   1   6        3.04        9.36      4.22 o
   9   1   6        1.69        1.99      4.44 o
  11   1   6        3.68        1.97      5.30 o
  13   1   6      178.44      134.99      7.80 o
  15   1   6       58.78       45.83      3.84 o
  17   1   6        3.54        2.59     12.97 o
  19   1   6        2.13       11.55     10.83 o
  21   1   6        5.45       -1.75      8.42 o
 -24   2   6        7.08        6.98     11.75 o
 -22   2   6        3.72       10.40     11.29 o
 -20   2   6       14.87       17.24      4.74 o
 -18   2   6       36.09       44.65      4.95 o
 -16   2   6       40.47       47.32      4.68 o
 -14   2   6      627.62      577.01     21.67 o
 -12   2   6      242.15      309.29     15.71 o
 -10   2   6      730.82      734.85     20.49 o
  -8   2   6      848.80      871.77     21.30 o
  -6   2   6     1172.25     1355.27     24.86 o
  -4   2   6     3351.63     3384.24     37.44 o
  -2   2   6      947.85     1092.10     21.42 o
   0   2   6     1479.84     1389.76     24.30 o
   2   2   6     4788.69     5361.53     48.53 o
   4   2   6     1286.98     1392.56     26.31 o
   6   2   6       39.36       44.07      3.98 o
   8   2   6      400.54      469.41     17.82 o
  10   2   6      117.42      131.36      9.90 o
  12   2   6       35.62       12.51     10.94 o
  14   2   6        2.74       10.80     10.19 o
  16   2   6       44.95       32.70     12.91 o
  18   2   6        0.67        5.24     11.44 o
  20   2   6        0.04        5.86     10.67 o
 -23   3   6       24.51       29.92     13.32 o
 -21   3   6      158.79      131.96      9.34 o
 -19   3   6        1.16       -4.64      9.41 o
 -17   3   6     1058.48     1022.82     31.85 o
 -15   3   6      425.24      444.79     21.07 o
 -13   3   6      499.85      533.41     20.43 o
 -11   3   6       24.45       28.45      3.58 o
  -9   3   6      732.11      742.93     21.86 o
  -7   3   6       38.79       37.42      3.15 o
  -5   3   6     1181.53     1257.61     25.61 o
  -3   3   6     3158.46     3067.68     38.77 o
  -1   3   6     1352.41     1419.54     26.67 o
   1   3   6      805.40      846.20     21.24 o
   3   3   6      250.44      220.89     12.83 o
   5   3   6       44.25       45.36      3.71 o
   7   3   6       48.16       39.84      3.63 o
   9   3   6       54.40       44.46      4.43 o
  11   3   6        0.17        2.24      9.26 o
  13   3   6      388.31      335.99     20.68 o
  15   3   6      216.01      214.60     15.35 o
  17   3   6        2.62      -11.40     11.40 o
  19   3   6       33.17       22.00     13.65 o
 -22   4   6       41.94       46.45      6.20 o
 -20   4   6        0.58        5.26     10.24 o
 -18   4   6        1.11        0.95      9.92 o
 -16   4   6       62.42       49.60      5.03 o
 -14   4   6     1095.74     1065.95     31.70 o
 -12   4   6      594.77      640.33     23.99 o
 -10   4   6      311.55      317.32     17.49 o
  -8   4   6       50.79       46.68      3.94 o
  -6   4   6      126.45      145.27      9.55 o
  -4   4   6       58.84       55.11      3.81 o
  -2   4   6      537.65      470.47     18.01 o
   0   4   6      156.78      237.84     13.86 o
   2   4   6       51.48       49.98      4.16 o
   4   4   6      207.73      233.28     14.34 o
   6   4   6       84.70      124.28     10.09 o
   8   4   6      554.37      463.79     21.49 o
  10   4   6      174.84      135.18     12.10 o
  12   4   6       66.78       95.04      6.55 o
  14   4   6       22.33       21.03     12.97 o
  16   4   6        0.06      -12.14     12.14 o
  18   4   6        7.96       22.19     10.38 o
 -21   5   6       59.05       58.97      6.94 o
 -19   5   6        6.91       13.07     11.93 o
 -17   5   6       22.56       33.88     12.60 o
 -15   5   6       17.06       14.63     11.56 o
 -13   5   6      454.79      453.16     24.47 o
 -11   5   6       17.52       20.33     11.38 o
  -9   5   6     1158.16     1117.73     30.73 o
  -7   5   6      125.09      104.01      7.65 o
  -5   5   6      176.13      138.89     10.32 o
  -3   5   6      609.10      601.46     22.75 o
  -1   5   6     1491.50     1359.51     31.68 o
   1   5   6      155.08      189.21     14.34 o
   3   5   6       12.83       18.81      8.10 o
   5   5   6       21.37       25.92      3.94 o
   7   5   6      310.55      346.15     20.31 o
   9   5   6       32.10        9.30     10.53 o
  11   5   6      290.12      266.37     17.59 o
  13   5   6        0.27        4.00     10.32 o
  15   5   6        3.93       -1.10     11.64 o
  17   5   6       12.61       -1.20     11.31 o
 -20   6   6        2.22       29.82     13.26 o
 -18   6   6       23.77       21.78     12.62 o
 -16   6   6       15.54        6.36     12.72 o
 -14   6   6       42.69       22.67     12.49 o
 -12   6   6      635.60      598.74     27.66 o
 -10   6   6      164.67      237.88     18.01 o
  -8   6   6       95.74      114.91      9.99 o
  -6   6   6        3.99       -4.79      9.95 o
  -4   6   6        3.47       12.47      8.68 o
  -2   6   6       56.30       38.66      4.37 o
   0   6   6       41.89       31.18     10.92 o
   2   6   6       43.74       35.12      4.45 o
   4   6   6        7.40        1.66      8.70 o
   6   6   6        0.92      -10.82     10.82 o
   8   6   6       31.01       36.98     12.33 o
  10   6   6      189.00      198.52     15.68 o
  12   6   6       22.70       14.92     12.60 o
  14   6   6        0.69        2.30     12.72 o
  16   6   6        5.12       24.97     13.45 o
 -17   7   6        0.28        7.42     13.55 o
 -15   7   6        3.45        6.94     12.37 o
 -13   7   6        3.97        1.10     11.06 o
 -11   7   6        4.64       -3.09     12.25 o
  -9   7   6        1.78       10.84     12.04 o
  -7   7   6      127.20      144.50     10.84 o
  -5   7   6      334.65      350.62     22.15 o
  -3   7   6       22.64       11.91     11.48 o
  -1   7   6        0.06       -2.76      9.39 o
   1   7   6       48.45       39.18      5.91 o
   3   7   6      177.42      168.89     13.94 o
   5   7   6       41.33       47.22      5.88 o
   7   7   6       49.73       23.81     15.17 o
   9   7   6       23.54       28.41     11.46 o
  11   7   6        4.16        8.14     12.45 o
  13   7   6        1.80      -12.85     12.85 o
 -12   8   6        3.59        1.22     11.58 o
 -10   8   6       13.57       15.13     13.12 o
  -8   8   6       55.40       68.54      6.90 o
  -6   8   6        0.59       12.04      9.22 o
  -4   8   6       10.30       19.41     12.66 o
  -2   8   6        8.89       -2.15     11.04 o
   0   8   6        3.79        3.23     10.73 o
   2   8   6        5.60        9.86     12.16 o
   4   8   6        0.03        5.64     10.96 o
   6   8   6       17.70       30.31     13.20 o
   8   8   6        0.96       14.61     11.93 o
  -3   9   6       12.25       19.99     12.12 o
  -1   9   6        8.92        1.24     14.73 o
 -25   1   7        3.16      -11.59     11.59 o
 -23   1   7        1.15       -5.28     10.34 o
 -21   1   7      262.54      287.30     16.37 o
 -19   1   7     1536.58     1558.35     27.98 o
 -17   1   7     1309.18     1274.45     23.92 o
 -15   1   7        0.02        4.80      6.20 o
 -13   1   7      270.60      278.59     10.93 o
 -11   1   7        4.58        1.41      4.57 o
  -9   1   7       53.94       47.80      4.00 o
  -7   1   7     2715.89     3033.33     26.32 o
  -5   1   7    12924.02    14029.37    215.34 o
  -3   1   7     3154.19     3045.46    121.41 o
  -1   1   7       36.32       48.12      2.85 o
   1   1   7      294.06      208.55      7.49 o
   3   1   7      232.92      232.88      8.42 o
   5   1   7        1.80       10.73      5.30 o
   7   1   7       43.05       37.65      2.45 o
   9   1   7        4.87       -7.27      7.27 o
  11   1   7       32.99       38.06      2.81 o
  13   1   7       23.81       10.01      8.01 o
  15   1   7       22.80       30.75      3.59 o
  17   1   7       32.82        5.76      8.60 o
  19   1   7        6.16        6.05     12.49 o
  21   1   7        4.82        6.28      9.13 o
 -24   2   7        0.10       -1.18     11.48 o
 -22   2   7        5.66        3.17     12.00 o
 -20   2   7      203.13      205.00     15.31 o
 -18   2   7      156.24      149.68     11.35 o
 -16   2   7     2392.65     2342.59     44.09 o
 -14   2   7     2370.62     2461.04     42.87 o
 -12   2   7      213.83      187.43     12.62 o
 -10   2   7      945.90      932.91     24.01 o
  -8   2   7      605.32      649.22     19.21 o
  -6   2   7      121.87      161.97     10.71 o
  -4   2   7       65.88       64.23      4.99 o
  -2   2   7       16.93        9.20      5.82 o
   0   2   7        0.93       -0.46      5.47 o
   2   2   7      810.90      898.10     21.65 o
   4   2   7      958.91      993.10     24.26 o
   6   2   7        3.95       -5.12      7.02 o
   8   2   7      362.75      361.44     17.26 o
  10   2   7        2.84        8.87      3.13 o
  12   2   7        8.74       -8.70      9.12 o
  14   2   7      180.49      201.81     14.38 o
  16   2   7        5.59       19.79      9.49 o
  18   2   7       50.39       77.33      6.49 o
  20   2   7        4.77       22.13     11.27 o
 -23   3   7      211.10      206.95     14.86 o
 -21   3   7      177.26      167.64     12.56 o
 -19   3   7       70.92       68.73      5.97 o
 -17   3   7       63.86       64.48      5.28 o
 -15   3   7      309.58      320.58     20.33 o
 -13   3   7      165.58      148.37     11.77 o
 -11   3   7      892.15      838.84     25.34 o
  -9   3   7     2701.12     2762.52     41.81 o
  -7   3   7      200.82      239.48     13.65 o
  -5   3   7       75.23       76.97      5.70 o
  -3   3   7      787.54      792.99     21.65 o
  -1   3   7      885.35      993.00     23.81 o
   1   3   7       47.52       49.29      4.16 o
   3   3   7        0.46        6.13      5.59 o
   5   3   7       48.63       53.66      3.71 o
   7   3   7       30.00       42.93      4.48 o
   9   3   7       45.71       15.21     10.42 o
  11   3   7       10.51        1.60      9.08 o
  13   3   7       31.42       19.56     10.82 o
  15   3   7       61.52       31.60     12.87 o
  17   3   7       20.75        2.20     12.97 o
  19   3   7        1.36       14.59     11.52 o
 -22   4   7       14.67       36.49     14.75 o
 -20   4   7       27.26       47.03      5.57 o
 -18   4   7       74.80       74.28      7.11 o
 -16   4   7       33.37       18.56     11.35 o
 -14   4   7      605.76      633.59     25.30 o
 -12   4   7      882.79      929.76     29.34 o
 -10   4   7      261.55      214.35     15.87 o
  -8   4   7      233.66      271.24     15.15 o
  -6   4   7       12.99       11.04      7.52 o
  -4   4   7      112.26      116.11      8.81 o
  -2   4   7       55.99       35.33      3.50 o
   0   4   7      923.54      869.74     24.26 o
   2   4   7      304.47      347.93     16.82 o
   4   4   7        0.00       11.23      7.21 o
   6   4   7      118.35      100.76      7.60 o
   8   4   7       54.88       61.19      4.91 o
  10   4   7       25.38       28.45     10.17 o
  12   4   7       68.65       77.08      6.09 o
  14   4   7        0.80       15.15     10.34 o
  16   4   7        0.04        4.45     10.42 o
  18   4   7        1.37        8.56     10.46 o
 -21   5   7       51.17       60.79      7.17 o
 -19   5   7        6.53       21.07     12.78 o
 -17   5   7        6.72       22.40      8.87 o
 -15   5   7      148.18      148.17     11.69 o
 -13   5   7        1.65        2.61     10.09 o
 -11   5   7      321.92      343.58     20.20 o
  -9   5   7      233.44      227.57     16.27 o
  -7   5   7       86.80       93.59      7.77 o
  -5   5   7        4.67        4.25      7.94 o
  -3   5   7        8.42        2.78      8.47 o
  -1   5   7        0.34        2.80      7.96 o
   1   5   7       73.74       63.86      4.58 o
   3   5   7      117.68      136.92     10.50 o
   5   5   7        3.68       17.18      8.04 o
   7   5   7       32.03       34.21      4.81 o
   9   5   7       19.63       23.27     12.47 o
  11   5   7      136.95      111.72      9.24 o
  13   5   7       32.66       16.85     12.29 o
  15   5   7        0.16      -11.60     11.60 o
  17   5   7        0.29        5.01     12.16 o
 -18   6   7       31.89       25.65     12.66 o
 -16   6   7        1.18        0.00     10.94 o
 -14   6   7       64.74       64.40      5.99 o
 -12   6   7        8.96        7.58     12.58 o
 -10   6   7      438.66      496.01     23.68 o
  -8   6   7       92.74       97.40      6.57 o
  -6   6   7       48.07       75.40      5.53 o
  -4   6   7       15.17       12.22      8.10 o
  -2   6   7        2.36        0.81      9.76 o
   0   6   7       12.66       19.06      4.19 o
   2   6   7       42.71       18.48     10.42 o
   4   6   7       93.60       95.50      7.17 o
   6   6   7       46.47       42.31      5.82 o
   8   6   7       13.12       14.57     10.24 o
  10   6   7        7.44       23.87     11.87 o
  12   6   7        1.01        0.00     13.09 o
  14   6   7        1.61       12.02     11.27 o
 -15   7   7       33.84       38.25      6.44 o
 -13   7   7        3.19      -12.16     12.16 o
 -11   7   7       29.41       26.48     15.17 o
  -9   7   7       26.04       22.73      5.99 o
  -7   7   7       80.40       78.78      6.63 o
  -5   7   7        0.02       16.35      9.66 o
  -3   7   7        6.34      -12.04     12.04 o
  -1   7   7        5.43        0.95     10.75 o
   1   7   7       35.36       37.75     13.09 o
   3   7   7        0.11      -12.10     12.10 o
   5   7   7       20.48       12.37     11.85 o
   7   7   7        3.21       10.80     10.46 o
   9   7   7       13.59        7.98     12.85 o
  11   7   7        1.29      -14.38     14.38 o
 -12   8   7        0.52       13.63     12.45 o
 -10   8   7       54.73       50.02      6.86 o
  -8   8   7       93.88       88.81      7.58 o
  -6   8   7       26.41       32.70     13.20 o
  -4   8   7       21.39       13.34     13.61 o
  -2   8   7       39.93       29.94     13.72 o
   0   8   7        0.01      -12.08     12.08 o
   2   8   7        2.87        2.28     12.25 o
   4   8   7       25.61       38.52     13.26 o
   6   8   7       24.45       -4.83     15.48 o
 -24   0   8        1.36       -1.16     11.02 o
 -22   0   8       47.42       49.25      5.93 o
 -20   0   8      106.97      127.14      9.88 o
 -18   0   8     3288.47     3254.61     54.74 o
 -16   0   8     5735.97     5770.48     68.11 o
 -14   0   8     1695.43     1697.45     35.70 o
 -12   0   8        2.24        6.59      5.47 o
 -10   0   8       19.24       21.76      2.71 o
  -8   0   8       34.71       23.85      2.61 o
  -6   0   8     1365.30     1336.02     25.71 o
  -4   0   8      135.02       89.49      6.75 o
  -2   0   8       17.79       19.06      2.28 o
   0   0   8      703.45      779.79     19.89 o
   2   0   8      320.73      268.11     12.64 o
   4   0   8      440.08      424.55     16.12 o
   6   0   8        4.93        4.08      5.57 o
   8   0   8      289.68      315.48     16.31 o
  10   0   8      120.77      129.98     10.53 o
  12   0   8      236.61      265.55     17.55 o
  14   0   8      102.99      111.06      6.98 o
  16   0   8      161.17      243.67     19.15 o
  18   0   8        4.78        6.82     11.15 o
  20   0   8        4.23       21.51     12.33 o
 -25   1   8       25.49       24.50     10.42 o
 -23   1   8        4.22       18.36      8.37 o
 -21   1   8      125.70      155.20     23.20 o
 -19   1   8      207.33      219.31     10.02 o
 -17   1   8      269.42      287.76     13.36 o
 -15   1   8        4.78       10.57     10.02 o
 -13   1   8      560.70      536.27     14.17 o
 -11   1   8       29.02       33.11      2.33 o
  -9   1   8      191.37      194.50      8.12 o
  -7   1   8     1920.23     1970.84     22.68 o
  -5   1   8      958.69      903.87     17.91 o
  -3   1   8     3676.16     3818.05     98.14 o
  -1   1   8     1073.14     1045.21     58.67 o
   1   1   8      159.21      148.69      7.20 o
   3   1   8     1338.79     1292.59     19.14 o
   5   1   8       49.69       57.80      3.08 o
   7   1   8       66.69       59.74      5.13 o
   9   1   8       22.72       16.80      5.82 o
  11   1   8       47.87       46.07      3.13 o
  13   1   8      228.01      203.46     10.77 o
  15   1   8        9.66        3.39      7.78 o
  17   1   8       27.03       23.55      8.04 o
  19   1   8        5.76       12.81      8.74 o
 -24   2   8        1.05        5.99      9.66 o
 -22   2   8       50.25       52.67      6.22 o
 -20   2   8      307.52      300.00     22.13 o
 -18   2   8      398.91      371.03     21.36 o
 -16   2   8     1795.27     1818.11     40.16 o
 -14   2   8     2298.47     2365.94     42.97 o
 -12   2   8       51.58       55.74      4.77 o
 -10   2   8       19.94       21.32      3.15 o
  -8   2   8      179.18      163.83     11.23 o
  -6   2   8       93.18       71.67      5.86 o
  -4   2   8      512.53      589.36     18.38 o
  -2   2   8       51.46       75.65      6.15 o
   0   2   8       16.83       21.26      7.23 o
   2   2   8       50.82       67.59      4.79 o
   4   2   8       30.89       19.31      3.03 o
   6   2   8        5.87        5.64      7.75 o
   8   2   8       17.25       13.12      7.40 o
  10   2   8       69.49       91.37      6.67 o
  12   2   8       14.36       -0.85     11.19 o
  14   2   8        1.23       10.40      9.78 o
  16   2   8       39.88       26.27     13.68 o
  18   2   8        0.11       10.50     10.50 o
 -23   3   8       15.06       14.23     13.63 o
 -21   3   8       56.71       65.33      6.49 o
 -19   3   8      119.42      128.63      8.62 o
 -17   3   8        0.02        5.28      8.35 o
 -15   3   8       21.73       14.40     12.08 o
 -13   3   8      228.94      209.37     16.45 o
 -11   3   8        6.22       12.74      8.08 o
  -9   3   8        2.75       -1.24      7.87 o
  -7   3   8      196.04      181.49     12.91 o
  -5   3   8      305.28      296.58     15.13 o
  -3   3   8        1.10       -1.12      6.20 o
  -1   3   8       92.84      122.39      8.37 o
   1   3   8      409.87      438.78     17.30 o
   3   3   8        0.58        7.96      7.67 o
   5   3   8       74.28       67.57      6.36 o
   7   3   8      124.00      169.84     13.16 o
   9   3   8        9.90       10.94      9.45 o
  11   3   8       22.50       22.98      4.29 o
  13   3   8       21.08       18.03     11.42 o
  15   3   8       21.81       -3.15     13.70 o
  17   3   8        0.40       -2.32     12.25 o
 -22   4   8      140.28      156.39     12.18 o
 -20   4   8      304.90      317.03     22.63 o
 -18   4   8       29.02       24.95     12.49 o
 -16   4   8       84.07       80.14      6.03 o
 -14   4   8       76.91       53.69      5.57 o
 -12   4   8     2551.44     2581.86     47.84 o
 -10   4   8      392.00      407.04     20.82 o
  -8   4   8      420.94      453.81     19.44 o
  -6   4   8       81.83      109.71      8.18 o
  -4   4   8       97.05      116.47      9.22 o
  -2   4   8      151.00      190.27     13.45 o
   0   4   8      128.68      115.20     10.11 o
   2   4   8       40.44       28.41      4.10 o
   4   4   8       68.57       54.20      5.68 o
   6   4   8        0.38       19.81      8.21 o
   8   4   8      132.94      111.14      7.02 o
  10   4   8       12.11        1.78      9.37 o
  12   4   8        0.58        8.79      9.99 o
  14   4   8       16.09        1.08     12.31 o
  16   4   8        8.25       10.55     11.67 o
 -21   5   8       28.81       23.43     15.46 o
 -19   5   8       13.97       14.75     10.07 o
 -17   5   8       50.50       68.79      6.44 o
 -15   5   8        5.71        6.78     10.90 o
 -13   5   8       56.72       66.64      7.02 o
 -11   5   8       37.74       41.63      5.01 o
  -9   5   8        2.42        7.21      9.51 o
  -7   5   8        1.92        3.07      8.97 o
  -5   5   8      157.01      145.18     10.90 o
  -3   5   8        6.85        7.40      8.45 o
  -1   5   8       14.36       23.85      8.23 o
   1   5   8        4.34        3.81      8.52 o
   3   5   8        0.45       11.09      8.08 o
   5   5   8       34.44       42.54      4.54 o
   7   5   8      101.82      117.21      9.26 o
   9   5   8       14.42        8.54     10.77 o
  11   5   8       81.34       91.29      7.17 o
  13   5   8        0.24       -5.55     10.59 o
  15   5   8        0.04        7.25     11.46 o
 -18   6   8        4.76        9.53     11.04 o
 -16   6   8       19.52       26.65     14.13 o
 -14   6   8        3.58       18.71     11.93 o
 -12   6   8       28.09       19.60     10.55 o
 -10   6   8      166.77      170.77     14.17 o
  -8   6   8      255.61      271.08     19.17 o
  -6   6   8       10.01        2.61     11.17 o
  -4   6   8      110.31       86.09      6.80 o
  -2   6   8       11.68       20.51     10.03 o
   0   6   8        5.66       10.38      8.47 o
   2   6   8       25.36       20.41      4.79 o
   4   6   8       26.64       25.80      5.18 o
   6   6   8        5.08       22.23     10.55 o
   8   6   8       16.79        5.12     12.49 o
  10   6   8       24.22       22.92     13.76 o
  12   6   8        9.37       -2.34     11.71 o
 -15   7   8        2.17        2.42     13.01 o
 -13   7   8       33.64       32.05     13.05 o
 -11   7   8       28.85        8.74     12.06 o
  -9   7   8       45.54       44.51      6.28 o
  -7   7   8      206.92      215.40     16.20 o
  -5   7   8       28.21       26.00     13.49 o
  -3   7   8        0.21      -11.38     11.38 o
  -1   7   8        7.95       12.97      9.82 o
   1   7   8        0.47       -9.12     11.77 o
   3   7   8        5.82       22.90     11.31 o
   5   7   8        4.12        5.41     11.48 o
   7   7   8        0.08      -10.17     12.22 o
   9   7   8        1.32        3.58     12.20 o
 -10   8   8        4.59       19.58     12.60 o
  -8   8   8       10.00        1.18     13.07 o
  -6   8   8        0.15        5.82     13.32 o
  -4   8   8        0.01       -1.16     13.18 o
  -2   8   8        3.23       12.66     10.09 o
   0   8   8       10.73       19.27      5.26 o
   2   8   8        0.75        1.18     12.00 o
   4   8   8        7.78       14.57     12.62 o
 -25   1   9       24.42       27.13      9.51 o
 -23   1   9       18.69       11.20      8.82 o
 -21   1   9       12.57       12.22      8.22 o
 -19   1   9        6.34        4.81      4.12 o
 -17   1   9      173.77      174.90      9.21 o
 -15   1   9     1407.78     1300.96     36.17 o
 -13   1   9       26.98       12.55      5.94 o
 -11   1   9       37.69       37.81      2.52 o
  -9   1   9      221.99      242.48      9.61 o
  -7   1   9      313.99      414.47     11.39 o
  -5   1   9        4.31       -0.06      6.75 o
  -3   1   9      114.21       85.19      4.54 o
  -1   1   9       43.36       41.33      2.24 o
   1   1   9      683.03      599.92     37.05 o
   3   1   9       12.69       14.77      5.52 o
   5   1   9        1.74       -0.40      6.59 o
   7   1   9       42.32       38.86      2.57 o
   9   1   9      112.49      116.89      6.32 o
  11   1   9        1.18       -4.32      7.15 o
  13   1   9        3.64        0.45      7.58 o
  15   1   9       14.25       16.15      8.33 o
  17   1   9        7.48        7.51      9.47 o
  19   1   9        9.09       24.60      8.71 o
 -24   2   9       38.12       26.92     15.19 o
 -22   2   9        0.09       -2.22     10.38 o
 -20   2   9      114.81      128.21     10.55 o
 -18   2   9      251.30      290.91     19.17 o
 -16   2   9      962.94     1037.53     31.39 o
 -14   2   9      174.12      192.07     15.19 o
 -12   2   9      504.70      461.85     20.70 o
 -10   2   9      127.70      119.74      9.30 o
  -8   2   9     1184.32     1182.92     28.05 o
  -6   2   9      314.47      299.84     14.36 o
  -4   2   9      147.21      142.51     11.15 o
  -2   2   9        2.86        4.43      5.30 o
   0   2   9      927.21      876.47     23.77 o
   2   2   9       10.38       15.50      6.59 o
   4   2   9      457.38      520.25     20.10 o
   6   2   9      184.62      155.40     10.53 o
   8   2   9        0.55        2.26      7.73 o
  10   2   9       30.38       32.10      4.04 o
  12   2   9       16.69       23.79     10.11 o
  14   2   9        0.83        1.02     10.26 o
  16   2   9        0.45      -13.36     13.36 o
  18   2   9        0.25      -11.11     11.91 o
 -23   3   9       15.61       27.91     12.20 o
 -21   3   9       35.28       61.14      5.82 o
 -19   3   9       98.08      106.15      8.54 o
 -17   3   9       65.73       67.71      5.84 o
 -15   3   9      206.08      181.86     13.20 o
 -13   3   9      712.97      716.37     26.54 o
 -11   3   9      379.67      322.44     17.76 o
  -9   3   9      109.16      122.21     10.11 o
  -7   3   9      527.30      476.39     19.02 o
  -5   3   9        2.13        6.28      3.09 o
  -3   3   9        0.55        3.67      6.69 o
  -1   3   9        8.84       -1.86      7.02 o
   1   3   9      390.10      356.11     16.33 o
   3   3   9       94.10      150.65     11.56 o
   5   3   9        0.29        4.31      7.87 o
   7   3   9      208.42      222.47     15.17 o
   9   3   9       63.81       77.62      6.57 o
  11   3   9        5.65       22.15     10.11 o
  13   3   9       20.47        4.06     12.33 o
  15   3   9        1.94       10.03     10.73 o
  17   3   9        0.07        9.80      9.16 o
 -22   4   9       27.23       33.13     14.26 o
 -20   4   9      157.56      143.40     10.40 o
 -18   4   9      125.63      153.14     13.57 o
 -16   4   9        4.07        8.54     10.26 o
 -14   4   9       24.08       34.08      4.54 o
 -12   4   9       19.39       19.58     12.00 o
 -10   4   9      329.10      348.32     19.68 o
  -8   4   9      212.03      183.56     11.85 o
  -6   4   9       15.83       23.99      9.10 o
  -4   4   9        2.58       -1.39      8.43 o
  -2   4   9       71.87       92.76      6.96 o
   0   4   9       16.33       15.56      9.76 o
   2   4   9        3.40       -1.47      9.28 o
   4   4   9       42.29       48.38      4.64 o
   6   4   9       61.70       70.88      7.13 o
   8   4   9       16.43      -10.98     10.98 o
  10   4   9        1.50       19.10     10.55 o
  12   4   9        0.05        2.07     10.28 o
  14   4   9        2.15       -7.94     12.04 o
  16   4   9        2.06       -9.90     12.00 o
 -21   5   9       19.42       23.97      6.44 o
 -19   5   9        2.95       -2.32     11.64 o
 -17   5   9        4.05        0.00     10.90 o
 -15   5   9        1.53       14.23      4.16 o
 -13   5   9        0.21       14.07      8.74 o
 -11   5   9       69.27       70.65      5.20 o
  -9   5   9      524.58      507.84     22.77 o
  -7   5   9      140.79      148.64     11.79 o
  -5   5   9        2.60       21.49      8.83 o
  -3   5   9        2.84        4.74      7.75 o
  -1   5   9       14.58       11.96      9.05 o
   1   5   9       35.88       34.13      4.25 o
   3   5   9       29.39       23.70      9.88 o
   5   5   9        7.55        1.78      9.32 o
   7   5   9       15.70       32.10     11.48 o
   9   5   9        5.85       -2.01     12.02 o
  11   5   9       16.43       29.09      5.43 o
  13   5   9        1.71       16.43     11.96 o
 -18   6   9        4.46       12.22     12.60 o
 -16   6   9        1.73        1.14     12.27 o
 -14   6   9       14.48       22.58     11.93 o
 -12   6   9        0.40       11.19      9.92 o
 -10   6   9       44.49       33.05     13.39 o
  -8   6   9       15.89       16.87     11.93 o
  -6   6   9        6.54       14.63      8.87 o
  -4   6   9       14.15       13.55     10.94 o
  -2   6   9        4.28       -7.23      9.55 o
   0   6   9        0.11       -1.82      9.70 o
   2   6   9        9.65       -7.52     10.71 o
   4   6   9        7.00       16.58     11.42 o
   6   6   9       13.88       13.30     10.96 o
   8   6   9        1.26        6.49     10.92 o
  10   6   9        2.31      -13.36     13.36 o
  12   6   9        1.08      -14.03     14.03 o
 -15   7   9        3.78       31.08     11.46 o
 -13   7   9        4.62       -2.36     11.81 o
 -11   7   9       28.04       12.43     15.37 o
  -9   7   9       50.96       58.02      6.38 o
  -7   7   9        4.92      -12.93     12.93 o
  -5   7   9        6.49        6.28     10.57 o
  -3   7   9        1.81        0.00     10.50 o
  -1   7   9       26.49       30.33     11.42 o
   1   7   9        6.93       18.09     11.00 o
   3   7   9        4.22        5.47     10.65 o
   5   7   9        7.49        1.14     11.85 o
   7   7   9        9.26       10.67     12.49 o
   9   7   9        3.81       13.74     12.56 o
  -8   8   9        0.24      -14.17     14.17 o
  -6   8   9        0.07        1.20     11.52 o
  -4   8   9        9.35        5.99     12.72 o
  -2   8   9        0.09        7.19     10.15 o
   0   8   9        4.43        1.20     11.91 o
   2   8   9        4.88       19.73     11.17 o
 -24   0  10        6.87       -8.58     13.03 o
 -22   0  10        0.00       12.22     10.13 o
 -20   0  10       36.87       42.70      5.47 o
 -18   0  10      602.25      609.93     27.31 o
 -16   0  10      190.46      223.57     16.72 o
 -14   0  10      247.25      283.22     17.59 o
 -12   0  10       17.72       20.80      8.50 o
 -10   0  10      683.66      582.50     21.09 o
  -8   0  10      686.64      721.63     22.44 o
  -6   0  10       45.65       40.30      3.75 o
  -4   0  10      492.15      463.67     17.30 o
  -2   0  10      341.45      328.58     15.35 o
   0   0  10       60.15       57.87      5.12 o
   2   0  10      720.05      774.96     23.95 o
   4   0  10      138.82      120.88      9.24 o
   6   0  10        0.15       -7.00      7.00 o
   8   0  10       99.26       96.82      7.27 o
  10   0  10      112.23       92.12      7.96 o
  12   0  10       24.26       26.09      5.10 o
  14   0  10       10.50       11.56     10.24 o
  16   0  10       70.43       84.04      7.13 o
  18   0  10       31.86       25.61     14.81 o
 -23   1  10        1.93       -6.40     16.93 o
 -21   1  10        2.95       -6.80      7.43 o
 -19   1  10        6.97        8.28     10.06 o
 -17   1  10      502.99      453.26     16.48 o
 -15   1  10       64.40       75.05      4.17 o
 -13   1  10      512.37      498.49     14.56 o
 -11   1  10      522.41      542.63     14.74 o
  -9   1  10        3.05        0.50      4.68 o
  -7   1  10     1409.21     1454.35     21.86 o
  -5   1  10       20.38       13.27      4.50 o
  -3   1  10      554.58      557.18     13.51 o
  -1   1  10       46.93       60.02      3.18 o
   1   1  10       60.92       64.67      5.64 o
   3   1  10        0.07        8.45      4.70 o
   5   1  10      137.12      129.33      6.70 o
   7   1  10        6.05        4.17      9.06 o
   9   1  10      235.78      191.25      9.85 o
  11   1  10       34.45       46.71     12.20 o
  13   1  10       37.62       36.38      9.96 o
  15   1  10        4.27        0.02      9.41 o
  17   1  10       15.80        4.46     12.21 o
 -24   2  10        6.82       15.06     11.09 o
 -22   2  10        2.97       12.56     11.81 o
 -20   2  10        3.08        9.34      8.25 o
 -18   2  10       51.96       60.32      5.68 o
 -16   2  10       19.76       20.72     10.80 o
 -14   2  10      270.44      331.21     18.88 o
 -12   2  10       91.31       95.79      7.77 o
 -10   2  10      165.58      184.01     13.39 o
  -8   2  10        4.51       -2.59      8.45 o
  -6   2  10       43.11       47.66      3.96 o
  -4   2  10       42.12       22.09      8.76 o
  -2   2  10      319.63      324.95     15.31 o
   0   2  10      109.51      111.08      8.93 o
   2   2  10       11.77       16.49      3.63 o
   4   2  10      144.53      123.41     10.34 o
   6   2  10      355.50      362.72     18.71 o
   8   2  10        0.02       -3.29      8.14 o
  10   2  10       14.02       19.27      4.27 o
  12   2  10       22.83       26.58     10.65 o
  14   2  10        8.14       -9.74     11.40 o
  16   2  10        0.10        3.56     11.11 o
 -23   3  10        3.94       14.96     11.42 o
 -21   3  10       10.18        9.12     11.60 o
 -19   3  10      114.95      111.45      7.13 o
 -17   3  10       51.21       45.09      5.53 o
 -15   3  10       29.36       26.38     10.55 o
 -13   3  10       22.26       23.64     10.53 o
 -11   3  10      416.53      429.00     20.35 o
  -9   3  10      256.12      250.07     16.91 o
  -7   3  10        4.52        6.22      7.29 o
  -5   3  10       32.70        4.72      9.22 o
  -3   3  10        0.28       -7.38      7.75 o
  -1   3  10      240.48      268.18     15.60 o
   1   3  10       86.21       93.76      6.26 o
   3   3  10        0.98        5.91      8.54 o
   5   3  10       44.66       32.14     11.00 o
   7   3  10       45.18       32.82     11.40 o
   9   3  10        3.52      -10.34     10.34 o
  11   3  10       59.49       58.49      6.38 o
  13   3  10       55.46       72.98      6.67 o
  15   3  10        0.17       -2.36     11.11 o
 -22   4  10      113.13      138.99     11.23 o
 -20   4  10        2.33      -12.91     12.91 o
 -18   4  10       23.41        9.61     12.95 o
 -16   4  10      100.87       97.71      7.85 o
 -14   4  10        2.52        0.00      9.55 o
 -12   4  10       84.49       94.81      5.95 o
 -10   4  10      353.92      327.17     20.55 o
  -8   4  10        0.19       -1.55      8.50 o
  -6   4  10      113.64       99.50      8.66 o
  -4   4  10       13.54        6.75      8.10 o
  -2   4  10      127.13      157.51     10.82 o
   0   4  10      555.89      509.71     23.00 o
   2   4  10      236.92      198.23     13.26 o
   4   4  10       16.74       18.36      9.28 o
   6   4  10        7.33       -0.89     10.82 o
   8   4  10       24.53       12.33     12.54 o
  10   4  10        4.65       21.47     10.46 o
  12   4  10        9.48        2.22     13.36 o
  14   4  10        2.78       20.43      9.70 o
 -19   5  10       73.05       75.92      7.19 o
 -17   5  10        2.52       14.52     11.00 o
 -15   5  10        2.23       21.92      8.29 o
 -13   5  10        0.26        0.00      9.61 o
 -11   5  10       16.49       22.36      9.95 o
  -9   5  10        8.31       12.49     10.55 o
  -7   5  10       25.40       44.96      4.70 o
  -5   5  10        8.80       26.31     10.65 o
  -3   5  10       55.36       59.96      4.85 o
  -1   5  10        0.59        9.41      9.78 o
   1   5  10        0.68        5.24      9.10 o
   3   5  10        0.02       -7.25      9.61 o
   5   5  10       33.71       40.36      5.99 o
   7   5  10       49.94       48.57      5.70 o
   9   5  10       35.26       26.85     11.81 o
  11   5  10        9.77        9.22     12.72 o
  13   5  10       10.12        9.92     11.11 o
 -16   6  10        3.96       -7.09     12.29 o
 -14   6  10        0.37       12.29     10.53 o
 -12   6  10       12.18       -4.25     12.56 o
 -10   6  10       48.32       51.10      6.11 o
  -8   6  10       61.72       63.05      6.13 o
  -6   6  10       17.92       19.29     12.80 o
  -4   6  10       66.92       58.47      5.57 o
  -2   6  10       86.44       89.76      7.81 o
   0   6  10       39.41       47.82      5.53 o
   2   6  10      101.28       87.81      7.65 o
   4   6  10       63.95       44.53     15.66 o
   6   6  10        0.03        6.51     11.27 o
   8   6  10       18.35        4.58     14.73 o
  10   6  10        0.01       13.36      9.80 o
 -13   7  10        0.51       -3.67     12.89 o
 -11   7  10        0.09        3.52     10.96 o
  -9   7  10       16.58       37.50     12.60 o
  -7   7  10       15.60       34.44     11.60 o
  -5   7  10        0.00        8.76      9.80 o
  -3   7  10       14.35       15.29     12.64 o
  -1   7  10        0.81        3.29     10.28 o
   1   7  10        2.55       13.45      9.90 o
   3   7  10        7.31       11.52     11.52 o
   5   7  10       18.38       26.27     10.40 o
   7   7  10        6.48        9.99     12.72 o
  -6   8  10        0.85       11.31     12.87 o
  -4   8  10        4.06       -1.24     12.54 o
  -2   8  10        9.11       12.49     13.22 o
 -23   1  11        0.49        2.51      9.06 o
 -21   1  11       49.82       57.37      4.15 o
 -19   1  11       31.51       35.10      3.80 o
 -17   1  11       10.85        8.59      9.62 o
 -15   1  11      216.78      194.83     15.74 o
 -13   1  11        0.00        1.62      5.67 o
 -11   1  11        5.95       11.74      8.42 o
  -9   1  11      120.31      108.12      7.99 o
  -7   1  11       79.19       81.35      4.80 o
  -5   1  11     1131.96     1095.07     19.80 o
  -3   1  11       98.39       92.52      5.30 o
  -1   1  11      220.50      172.06     15.35 o
   1   1  11        8.77        7.63      8.90 o
   3   1  11       54.19       43.89      3.07 o
   5   1  11      147.65      132.64      8.81 o
   7   1  11      201.37      169.19     17.56 o
   9   1  11      538.24      493.04     39.79 o
  11   1  11       55.00       64.69      9.52 o
  13   1  11        1.99       -7.58      8.00 o
  15   1  11        2.58        1.53     10.66 o
 -22   2  11        9.20       22.44      9.68 o
 -20   2  11        9.63       21.61     10.69 o
 -18   2  11      194.68      200.07     14.23 o
 -16   2  11      103.79       99.50      8.31 o
 -14   2  11       52.66       47.51      4.68 o
 -12   2  11      617.07      638.28     23.77 o
 -10   2  11        3.20       14.07      8.14 o
  -8   2  11        0.67       -5.66      7.09 o
  -6   2  11      609.17      575.00     22.67 o
  -4   2  11       23.55       24.45      8.47 o
  -2   2  11     1168.47     1167.85     30.19 o
   0   2  11     1161.76     1110.69     30.42 o
   2   2  11        0.37        9.53      9.18 o
   4   2  11      477.65      458.90     21.20 o
   6   2  11       11.45        0.83     10.59 o
   8   2  11        3.98       10.75      9.55 o
  10   2  11       46.03       44.34      5.62 o
  12   2  11        0.40        2.11     11.42 o
  14   2  11       17.24       17.38     13.47 o
  16   2  11        9.40       17.74     13.65 o
 -21   3  11        0.09        2.36     10.15 o
 -19   3  11       15.57        3.25     11.73 o
 -17   3  11       11.86       24.01     11.75 o
 -15   3  11        5.07       -0.93     10.86 o
 -13   3  11      143.81      171.50     12.76 o
 -11   3  11      211.52      226.84     16.04 o
  -9   3  11      198.82      170.03     12.10 o
  -7   3  11      456.61      507.80     21.51 o
  -5   3  11        0.30        0.00      8.47 o
  -3   3  11       19.22        8.83      9.01 o
  -1   3  11       38.67       40.07      4.52 o
   1   3  11      294.60      275.14     18.54 o
   3   3  11      135.69      165.08     11.87 o
   5   3  11      224.33      200.73     15.83 o
   7   3  11      200.79      201.85     16.10 o
   9   3  11        1.01      -11.60     11.60 o
  11   3  11       14.35        1.06     12.56 o
  13   3  11       17.54       33.57     12.64 o
  15   3  11        0.28        3.79     12.54 o
 -20   4  11       77.51       81.41      7.17 o
 -18   4  11        1.54       -5.55     10.96 o
 -16   4  11        9.52       26.89     11.98 o
 -14   4  11        0.10        5.80      8.87 o
 -12   4  11        2.10       -0.91      9.45 o
 -10   4  11       54.53       54.02      5.14 o
  -8   4  11      260.28      253.69     18.59 o
  -6   4  11        9.68       26.09     10.63 o
  -4   4  11      164.94      161.49     11.42 o
  -2   4  11      181.55      195.47     13.14 o
   0   4  11      107.79      102.25      7.40 o
   2   4  11      127.73      147.59     11.64 o
   4   4  11        1.79        8.08     11.96 o
   6   4  11       54.46       80.46      6.44 o
   8   4  11        6.72       -3.05     10.69 o
  10   4  11        1.28        4.35      9.86 o
  12   4  11       11.47        3.52     13.03 o
 -19   5  11       59.91       68.62      7.56 o
 -17   5  11        6.40       19.75     10.59 o
 -15   5  11        3.56        0.00     10.69 o
 -13   5  11       26.72       25.78     12.41 o
 -11   5  11      301.99      281.11     21.07 o
  -9   5  11      335.77      370.86     22.15 o
  -7   5  11      102.00       81.35      7.65 o
  -5   5  11       12.65       12.70     10.96 o
  -3   5  11       42.64       28.28      5.12 o
  -1   5  11        5.32        9.18     10.21 o
   1   5  11       41.33       37.21      5.22 o
   3   5  11      252.77      249.92     16.22 o
   5   5  11       75.47       89.14      7.79 o
   7   5  11        7.82        4.31     12.29 o
   9   5  11        0.10       -9.16     11.79 o
  11   5  11        0.01        7.36     12.37 o
 -16   6  11        4.68       20.86     13.05 o
 -14   6  11       13.86        8.14     12.80 o
 -12   6  11       11.19       24.43     12.95 o
 -10   6  11       26.81       32.07     13.86 o
  -8   6  11        9.60       17.65     12.68 o
  -6   6  11       57.98       84.68      7.29 o
  -4   6  11        3.88       19.25     10.59 o
  -2   6  11        5.11       20.35     11.52 o
   0   6  11        1.36       12.41     11.04 o
   2   6  11       11.26        8.50     10.50 o
   4   6  11       39.03       15.42     13.57 o
   6   6  11        0.82       13.82     11.27 o
   8   6  11        6.92       12.12     11.38 o
 -11   7  11       55.18       59.49      6.61 o
  -9   7  11       28.57       30.17      6.28 o
  -7   7  11        4.90       18.61     10.92 o
  -5   7  11        4.29       12.66     11.56 o
  -3   7  11        0.67      -14.17     14.17 o
  -1   7  11       27.59       27.83     15.29 o
   1   7  11       26.96       37.79     13.36 o
   3   7  11        7.01       16.99     11.64 o
 -22   0  12        2.02       10.77     10.38 o
 -20   0  12       18.11       -3.29     11.56 o
 -18   0  12      123.29      116.63      9.28 o
 -16   0  12       26.41       30.35      4.77 o
 -14   0  12      550.14      562.69     24.37 o
 -12   0  12        5.70        5.66      8.21 o
 -10   0  12      251.29      258.11     16.60 o
  -8   0  12       57.63       47.82      4.16 o
  -6   0  12      205.82      171.91     13.36 o
  -4   0  12     4329.58     4303.12     58.18 o
  -2   0  12     8024.45     7426.08     76.21 o
   0   0  12     1107.09     1048.82     31.04 o
   2   0  12      987.02      993.52     30.38 o
   4   0  12       19.25       16.31      9.01 o
   6   0  12      212.65      273.03     17.11 o
   8   0  12      205.98      243.56     17.43 o
  10   0  12      206.31      161.82     13.70 o
  12   0  12       12.44       13.32     10.88 o
  14   0  12        0.63       -3.63     13.76 o
 -23   1  12       19.33        4.40      9.22 o
 -21   1  12       12.22        3.44      8.43 o
 -19   1  12       25.60       26.23      5.86 o
 -17   1  12      510.29      488.54     17.46 o
 -15   1  12       28.56       22.71      4.11 o
 -13   1  12      698.34      651.67     18.25 o
 -11   1  12      106.91      120.36     12.57 o
  -9   1  12        4.06        4.07      5.44 o
  -7   1  12       65.10       55.09      9.92 o
  -5   1  12       10.29       11.85      5.45 o
  -3   1  12      420.52      418.63     14.60 o
  -1   1  12      297.82      322.91     13.86 o
   1   1  12      258.11      318.05     36.71 o
   3   1  12       34.05       51.46      3.53 o
   5   1  12       50.73       49.09      4.88 o
   7   1  12       14.71        9.05      6.98 o
   9   1  12      114.50      110.78      6.87 o
  11   1  12        4.05        6.58     12.24 o
  13   1  12       11.14       11.37      8.06 o
  15   1  12        1.18       -7.95      7.95 o
 -22   2  12       42.78       41.71      5.49 o
 -20   2  12        0.60       -5.30     12.49 o
 -18   2  12       45.92       54.07      5.55 o
 -16   2  12       18.95       12.18      7.75 o
 -14   2  12       57.77       64.52      3.97 o
 -12   2  12       50.51       43.86      6.95 o
 -10   2  12       40.14       58.18      5.85 o
  -8   2  12       52.43       54.71      3.21 o
  -6   2  12     1686.35     1542.78     36.16 o
  -4   2  12     1949.79     1865.49     40.03 o
  -2   2  12      421.86      408.24     20.53 o
   0   2  12      469.14      437.42     20.91 o
   2   2  12      398.07      418.25     21.88 o
   4   2  12        8.29       11.06     10.26 o
   6   2  12      146.83      144.33     10.17 o
   8   2  12       22.34       25.32     11.02 o
  10   2  12        4.55       11.56      9.92 o
  12   2  12       27.03       35.35     12.85 o
  14   2  12       15.85       26.04     12.70 o
 -21   3  12      117.33      142.20     12.89 o
 -19   3  12        4.46       11.33      9.88 o
 -17   3  12        4.50       -6.32     12.08 o
 -15   3  12       31.82       42.23      4.77 o
 -13   3  12       69.79       63.32      5.41 o
 -11   3  12      160.53      156.99     12.70 o
  -9   3  12        0.04       -1.68     10.63 o
  -7   3  12      303.79      303.50     18.32 o
  -5   3  12       77.54       61.27      5.18 o
  -3   3  12      216.93      206.91     16.00 o
  -1   3  12       17.69       21.28      9.68 o
   1   3  12      606.74      530.53     25.88 o
   3   3  12      125.54      147.50     11.42 o
   5   3  12       28.75       21.38     10.13 o
   7   3  12      121.15       93.34      8.35 o
   9   3  12        1.20        6.36     11.62 o
  11   3  12       16.72       22.90     12.33 o
  13   3  12        0.81        7.44     10.05 o
 -20   4  12        0.01      -11.52     11.52 o
 -18   4  12        6.81        6.94     11.69 o
 -16   4  12        2.18        5.41     10.55 o
 -14   4  12       31.30       29.13      5.14 o
 -12   4  12        3.61       -6.75     11.31 o
 -10   4  12      120.37      109.65     10.42 o
  -8   4  12     1095.66     1124.72     34.79 o
  -6   4  12      256.80      251.37     18.98 o
  -4   4  12        1.02        5.24      9.80 o
  -2   4  12       13.84       20.24     10.53 o
   0   4  12       55.87       54.66      5.55 o
   2   4  12      261.23      231.48     18.15 o
   4   4  12       35.98       50.14      5.95 o
   6   4  12       25.14       17.43     12.51 o
   8   4  12        4.58        6.55      9.99 o
  10   4  12        8.22       12.83      9.41 o
  12   4  12        1.43        8.76     11.96 o
 -17   5  12       25.10       35.14     13.55 o
 -15   5  12       11.01       19.44     11.15 o
 -13   5  12        9.83       11.96     11.85 o
 -11   5  12       27.58        9.37     13.84 o
  -9   5  12       16.30       22.13     12.47 o
  -7   5  12       29.93       19.66     13.03 o
  -5   5  12       12.13        0.00     10.38 o
  -3   5  12      138.89      158.01     11.62 o
  -1   5  12       21.44       26.58      4.91 o
   1   5  12        4.88       22.21     10.09 o
   3   5  12        4.93        9.41     12.93 o
   5   5  12        6.62       -7.65     12.22 o
   7   5  12        8.92       24.18     12.45 o
   9   5  12        0.54        1.22     12.02 o
 -14   6  12        3.47       17.03     10.88 o
 -12   6  12       14.73        3.50     13.55 o
 -10   6  12      141.93      147.36      9.72 o
  -8   6  12      174.00      177.90     14.63 o
  -6   6  12       37.03       48.46      5.99 o
  -4   6  12        0.44       11.85     10.15 o
  -2   6  12        0.01      -11.31     11.31 o
   0   6  12        9.50       -7.71     12.02 o
   2   6  12       17.53       10.17     14.52 o
   4   6  12        8.91       14.05     10.73 o
   6   6  12        0.65       20.78     10.73 o
  -9   7  12        0.01        8.70     13.70 o
  -7   7  12        4.21        6.11     12.64 o
  -5   7  12        0.94        3.63     14.09 o
  -3   7  12        3.76        3.65     12.06 o
  -1   7  12        0.24       -7.36     11.23 o
   1   7  12        8.88       -4.99     14.11 o
 -21   1  13        0.08        5.43     10.21 o
 -19   1  13        0.00       -7.50      7.50 o
 -17   1  13        6.98       10.47      7.70 o
 -15   1  13      449.87      430.39     19.40 o
 -13   1  13      400.57      345.60     15.37 o
 -11   1  13       28.90       18.87      2.81 o
  -9   1  13       14.23        6.57      7.43 o
  -7   1  13       15.59        4.29      6.11 o
  -5   1  13       31.72       32.48      4.57 o
  -3   1  13      223.92      233.33     11.17 o
  -1   1  13     1767.09     1755.75     28.65 o
   1   1  13      664.40      626.84     18.68 o
   3   1  13       38.17       44.87      6.88 o
   5   1  13        2.42       -0.92      6.89 o
   7   1  13        4.00        5.91      7.56 o
   9   1  13        2.38       11.37      7.39 o
  11   1  13        0.16       -0.34      6.83 o
  13   1  13        0.51        7.20     22.47 o
 -22   2  13       84.17       89.22      7.36 o
 -20   2  13       11.02       27.38      4.94 o
 -18   2  13       36.64       37.42     14.69 o
 -16   2  13        2.05        3.11      7.27 o
 -14   2  13       10.43        8.63      4.26 o
 -12   2  13       35.92       31.79      3.33 o
 -10   2  13      431.52      409.46     14.89 o
  -8   2  13       10.44       -2.87      7.18 o
  -6   2  13      462.21      533.90     32.88 o
  -4   2  13      862.34      887.16     21.34 o
  -2   2  13      154.39      152.60      8.98 o
   0   2  13       93.24       85.37      6.91 o
   2   2  13       97.85      117.08     25.78 o
   4   2  13        1.32       -5.68      7.35 o
   6   2  13        1.36        2.59      6.88 o
   8   2  13       49.91       45.66      6.45 o
  10   2  13        4.82       -2.25     10.93 o
  12   2  13        4.36       -3.09     15.52 o
 -19   3  13        9.25       15.46     13.07 o
 -17   3  13      133.78      135.78     10.82 o
 -15   3  13        1.77        3.13     10.67 o
 -13   3  13        1.36       27.58      9.24 o
 -11   3  13       87.98       90.07      6.28 o
  -9   3  13      133.08      104.74      7.29 o
  -7   3  13       27.78       36.88      4.60 o
  -5   3  13      323.17      329.47     20.78 o
  -3   3  13      299.00      263.74     19.50 o
  -1   3  13        0.03        1.78     10.11 o
   1   3  13       84.12       81.66      7.71 o
   3   3  13      270.21      240.89     19.08 o
   5   3  13       37.94       31.31     13.59 o
   7   3  13       12.38       22.94      5.16 o
   9   3  13        7.24      -12.60     13.78 o
  11   3  13        1.14        3.69     10.65 o
 -18   4  13        0.30        0.00     11.87 o
 -16   4  13       15.92       29.63     11.96 o
 -14   4  13        0.32        0.00     11.21 o
 -12   4  13       20.32       18.50     11.27 o
 -10   4  13       33.52       17.82     11.62 o
  -8   4  13       20.86       26.00     11.19 o
  -6   4  13      215.76      225.66     17.01 o
  -4   4  13      121.61      163.96     11.27 o
  -2   4  13       22.49       21.94     11.64 o
   0   4  13        0.63       -9.84      9.84 o
   2   4  13        0.00       -6.03     11.56 o
   4   4  13       12.44       29.19      5.51 o
   6   4  13       39.28       12.16     13.49 o
   8   4  13        1.49        5.86     10.67 o
  10   4  13        0.06       13.74     10.07 o
 -17   5  13       14.42       17.74     15.31 o
 -15   5  13       19.15       13.22     12.76 o
 -13   5  13        1.05        2.30     11.69 o
 -11   5  13       41.16       27.35      5.68 o
  -9   5  13       38.30       39.62     14.40 o
  -7   5  13        3.33       -7.36     11.73 o
  -5   5  13       60.18       64.96      5.91 o
  -3   5  13        0.04      -12.16     12.16 o
  -1   5  13        7.37        6.78      5.10 o
   1   5  13       14.18       17.34     11.48 o
   3   5  13       58.19       50.93      6.13 o
   5   5  13      104.03       86.30      8.93 o
   7   5  13       33.43       16.00     13.20 o
 -12   6  13        1.63        9.80     12.85 o
 -10   6  13       71.94       66.55      7.21 o
  -8   6  13       57.02       57.44      7.13 o
  -6   6  13        0.93        1.14     12.31 o
  -4   6  13        7.42        4.58     11.11 o
  -2   6  13        0.49      -10.38     11.48 o
   0   6  13       15.21       23.45     11.96 o
   2   6  13        0.16      -10.84     12.35 o
   4   6  13        8.46      -15.52     15.52 o
 -20   0  14        6.47        0.00     10.71 o
 -18   0  14       19.13       36.14     12.47 o
 -16   0  14      103.42       89.01      7.29 o
 -14   0  14      265.20      203.70     14.92 o
 -12   0  14      870.43      755.61     29.05 o
 -10   0  14       49.21       63.24      4.97 o
  -8   0  14        4.40        7.07     10.21 o
  -6   0  14        7.81       16.51      9.55 o
  -4   0  14        2.27        9.55      8.72 o
  -2   0  14       80.63       76.39      5.47 o
   0   0  14       13.98       13.53     10.94 o
   2   0  14      197.68      216.96     13.94 o
   4   0  14       35.01       23.64     11.31 o
   6   0  14        0.94      -10.34     10.34 o
   8   0  14       15.90       11.15     11.15 o
  10   0  14        4.25        5.99     11.67 o
  12   0  14        0.20        1.28     11.02 o
 -21   1  14      153.58      201.65     11.78 o
 -19   1  14       11.99        2.95      9.96 o
 -17   1  14       33.57       15.38     14.17 o
 -15   1  14       88.12       90.64      5.46 o
 -13   1  14       57.05       42.18      9.15 o
 -11   1  14       36.70       20.31      7.48 o
  -9   1  14       27.07       20.12      4.08 o
  -7   1  14        1.91        5.64      5.70 o
  -5   1  14      101.22      108.43     14.08 o
  -3   1  14       28.17       31.32      5.53 o
  -1   1  14      449.87      455.47     16.58 o
   1   1  14       28.03        7.01      8.18 o
   3   1  14      118.76      132.21      7.47 o
   5   1  14        6.37       12.84      7.26 o
   7   1  14        4.21        6.01     11.89 o
   9   1  14       13.97       14.54      7.98 o
  11   1  14        0.09        7.36      8.24 o
 -20   2  14       11.54        7.76     13.70 o
 -18   2  14        0.79       -1.88      8.28 o
 -16   2  14       54.49       32.74     11.92 o
 -14   2  14        2.25       18.13      7.49 o
 -12   2  14       11.73        3.80      6.87 o
 -10   2  14      201.00      188.03     20.86 o
  -8   2  14      108.79      125.30      6.73 o
  -6   2  14        2.07       -1.34      6.91 o
  -4   2  14       14.85       18.67      7.87 o
  -2   2  14       33.61       18.88      8.35 o
   0   2  14        2.93       -2.31      7.00 o
   2   2  14       28.62       25.50      4.55 o
   4   2  14        4.70       12.42      7.43 o
   6   2  14       19.92       20.74      8.15 o
   8   2  14        1.94       -1.33      7.86 o
  10   2  14        0.18       13.24      7.58 o
 -19   3  14      118.47      152.89     12.87 o
 -17   3  14      144.29      156.46     12.89 o
 -15   3  14       30.80       34.52      5.55 o
 -13   3  14        1.39      -11.96     11.96 o
 -11   3  14        2.92        0.00     10.50 o
  -9   3  14       19.97        8.81      9.45 o
  -7   3  14       11.48       22.09     10.21 o
  -5   3  14      162.62      138.78     10.55 o
  -3   3  14      166.85      168.62     14.34 o
  -1   3  14        4.63       14.63      9.10 o
   1   3  14        3.50       -6.03      9.84 o
   3   3  14        2.59       -6.26     12.00 o
   5   3  14       49.45       55.22      6.17 o
   7   3  14       47.93       60.96      6.46 o
   9   3  14        5.26        9.86     12.20 o
 -16   4  14        8.81       18.03     13.32 o
 -14   4  14        0.12       -6.86     12.20 o
 -12   4  14        0.45        9.86     10.57 o
 -10   4  14        0.25        1.06      9.43 o
  -8   4  14       52.12       40.80      5.62 o
  -6   4  14      222.72      213.37     16.37 o
  -4   4  14       75.61       76.00      6.22 o
  -2   4  14        1.22      -11.02     11.02 o
   0   4  14        0.38      -11.25     11.25 o
   2   4  14        1.54        2.18     11.42 o
   4   4  14        9.27       13.61     11.11 o
   6   4  14       11.95       19.04     11.54 o
   8   4  14        4.88       20.12     10.96 o
 -15   5  14        7.18        6.32     13.07 o
 -13   5  14       10.17        6.05     12.54 o
 -11   5  14       42.49       45.89      6.17 o
  -9   5  14        0.12      -12.18     12.18 o
  -7   5  14       24.88       32.55     13.70 o
  -5   5  14       33.21       26.77     14.46 o
  -3   5  14        8.36        0.00     11.31 o
  -1   5  14        1.99       -3.42     11.98 o
   1   5  14        9.55        5.82     10.61 o
   3   5  14        1.56       19.25     11.29 o
   5   5  14       15.18       12.54     13.61 o
  -8   6  14       44.75       39.93      6.20 o
  -6   6  14       17.56        2.44     12.08 o
  -4   6  14       20.57       19.50     13.90 o
  -2   6  14        8.20        0.00     13.80 o
   0   6  14        1.18       -8.74     13.30 o
 -19   1  15       10.09        1.76     16.70 o
 -17   1  15        1.05       -1.16      7.49 o
 -15   1  15       34.21       35.42      5.84 o
 -13   1  15        0.35        6.11      7.31 o
 -11   1  15        1.28        5.32      6.68 o
  -9   1  15        3.57       13.18      6.92 o
  -7   1  15       27.23       12.62      8.30 o
  -5   1  15        1.04        6.89      9.05 o
  -3   1  15       17.73       25.08      8.20 o
  -1   1  15       71.04       62.23      4.61 o
   1   1  15        0.13       -1.81      6.69 o
   3   1  15        4.91        5.63     10.53 o
   5   1  15        7.81       -6.41      9.09 o
   7   1  15       12.83        8.89      8.14 o
   9   1  15        0.22        0.25     10.00 o
 -18   2  15        0.00       10.91     11.63 o
 -16   2  15        5.07       13.09      7.50 o
 -14   2  15       40.36       12.77      9.48 o
 -12   2  15       25.24       35.70      3.71 o
 -10   2  15        7.33       -0.95      7.11 o
  -8   2  15        4.82        0.04     17.09 o
  -6   2  15       32.19       16.07      7.69 o
  -4   2  15       63.95       89.09      5.47 o
  -2   2  15       67.11       80.96      4.54 o
   0   2  15       18.75       30.52      4.76 o
   2   2  15       97.07      105.71      6.96 o
   4   2  15        1.27       19.59      7.09 o
   6   2  15        0.31        8.48      7.66 o
   8   2  15        7.06       -0.46     11.87 o
 -17   3  15       15.65       22.32     10.94 o
 -15   3  15       20.48       24.72     12.72 o
 -13   3  15        7.03       10.13     10.50 o
 -11   3  15        0.07       -4.35     10.07 o
  -9   3  15        2.65       14.79     10.77 o
  -7   3  15        2.19        8.33     11.21 o
  -5   3  15       30.77       -7.25     13.39 o
  -3   3  15        2.90      -11.23     11.23 o
  -1   3  15        2.85        7.42      9.05 o
   1   3  15       20.47       32.74     13.09 o
   3   3  15        2.52        1.14     11.50 o
   5   3  15        1.39       -4.74     12.43 o
   7   3  15        4.77       22.50     12.64 o
 -14   4  15       25.00       10.92     13.14 o
 -12   4  15        5.48       -9.34     11.69 o
 -10   4  15       11.25       22.71     12.22 o
  -8   4  15        4.81        1.12     11.29 o
  -6   4  15       38.21       16.53     14.67 o
  -4   4  15       21.33       34.85      5.68 o
  -2   4  15        0.44      -11.38     11.38 o
   0   4  15        2.79       -3.42     11.69 o
   2   4  15        1.49        4.70     12.43 o
   4   4  15        9.89       -2.44     13.61 o
 -11   5  15        0.46       -6.22     12.62 o
  -9   5  15        0.31      -11.98     11.98 o
  -7   5  15        9.78       14.15      5.39 o
  -5   5  15       24.49       26.29     12.64 o
  -3   5  15        0.09       12.02     10.88 o
  -1   5  15        1.07       -1.22     11.11 o
   1   5  15        0.10       -6.24     11.91 o
 -18   0  16        0.17       10.17      8.99 o
 -16   0  16       45.25       63.32      6.69 o
 -14   0  16       16.47        3.44     11.77 o
 -12   0  16       45.15       39.93      5.49 o
 -10   0  16        0.34        2.13     10.26 o
  -8   0  16       27.47       13.63     10.34 o
  -6   0  16       56.13       74.03      7.11 o
  -4   0  16       11.44        9.39     12.12 o
  -2   0  16       15.33        0.00     12.16 o
   0   0  16        0.14        8.68     11.38 o
   2   0  16        6.43       -3.38     11.85 o
   4   0  16        9.60       10.57     11.33 o
   6   0  16       10.24       -4.95     11.46 o
 -17   1  16        0.51       -8.35      8.35 o
 -15   1  16        6.07        7.03      8.45 o
 -13   1  16        6.94       11.73      4.17 o
 -11   1  16        6.12       14.69      6.50 o
  -9   1  16       92.85       88.05      5.33 o
  -7   1  16        5.05       -2.20      8.43 o
  -5   1  16       83.03       70.20      4.64 o
  -3   1  16        9.43       17.58      8.10 o
  -1   1  16       83.80       89.42      6.23 o
   1   1  16       12.25       16.58      8.22 o
   3   1  16       34.87       45.86      7.25 o
   5   1  16        0.56        7.25      8.21 o
   7   1  16        0.53       -1.41      8.34 o
 -16   2  16       30.24       24.38      8.63 o
 -14   2  16        5.84       -3.45      7.65 o
 -12   2  16        9.72       14.88     11.83 o
 -10   2  16        7.88       12.82      7.38 o
  -8   2  16        0.47       -7.99      7.99 o
  -6   2  16        9.17        7.43     14.13 o
  -4   2  16       16.61        6.99      8.03 o
  -2   2  16        1.16        4.77      7.76 o
   0   2  16        0.22       -7.48      7.48 o
   2   2  16       19.61       18.91      9.04 o
   4   2  16       13.63       25.44      4.80 o
   6   2  16        5.87        5.24     14.62 o
 -15   3  16       20.29        8.76     13.78 o
 -13   3  16        2.21       10.84     10.42 o
 -11   3  16       15.48       36.14      5.62 o
  -9   3  16        0.57        9.12     10.19 o
  -7   3  16        0.13       -2.26     10.55 o
  -5   3  16       23.38       17.96     14.19 o
  -3   3  16       36.97       35.06     12.74 o
  -1   3  16        1.04      -12.25     12.25 o
   1   3  16       12.30        0.00     12.97 o
   3   3  16        6.87        7.36     10.84 o
 -12   4  16        2.08       -1.24     10.50 o
 -10   4  16        1.82        0.00     11.15 o
  -8   4  16        3.26       -7.17     12.43 o
  -6   4  16       12.71       23.72     12.10 o
  -4   4  16       12.35       35.68     12.70 o
  -2   4  16        1.76       13.24     10.96 o
   0   4  16       28.68       19.68     14.03 o
   2   4  16       17.95       19.00     12.97 o
 -15   1  17       14.31        0.95     13.33 o
 -13   1  17        1.07       -1.69      7.98 o
 -11   1  17        5.23       11.97      8.85 o
  -9   1  17       28.86       32.25      8.75 o
  -7   1  17        0.04       10.14     10.42 o
  -5   1  17       17.88       28.13      8.09 o
  -3   1  17        0.01       -4.27      7.34 o
  -1   1  17       13.50       11.91      8.50 o
   1   1  17       41.32       74.14     25.35 o
   3   1  17        1.08       -9.72      9.72 o
 -14   2  17        0.01       -0.99      8.92 o
 -12   2  17        0.53       -0.70      7.92 o
 -10   2  17       31.04       43.69      5.64 o
  -8   2  17        0.01       -0.28     13.59 o
  -6   2  17        1.70        3.27      7.80 o
  -4   2  17        3.04        7.13      8.17 o
  -2   2  17       21.39       13.77      9.36 o
   0   2  17        7.31       -2.56      8.68 o
   2   2  17       14.26       19.61      8.90 o
 -11   3  17        3.77      -13.76     13.76 o
  -9   3  17        5.31      -12.64     12.64 o
  -7   3  17       13.60       21.88     12.62 o
  -5   3  17       24.71       16.99     13.74 o
  -3   3  17       39.88       19.60     16.62 o
  -1   3  17       11.71       -4.99     13.43 o
 -12   0  18      263.33      357.44     25.59 o
 -10   0  18      145.33      158.24     10.13 o
  -8   0  18        5.09        3.71     14.05 o
  -6   0  18       18.69       13.55     12.39 o
  -4   0  18       10.79       26.02     11.15 o
  -2   0  18        1.70       18.86     13.61 o
   0   0  18       45.03       60.00      6.90 o
 -11   1  18        5.27       10.80      8.54 o
  -9   1  18       17.69        6.06      9.30 o
  -7   1  18       56.43       79.76      5.12 o
  -5   1  18       36.39       29.70      4.20 o
  -3   1  18        0.54        5.16      7.47 o
  -1   1  18        0.20       -7.80      8.82 o
  -8   2  18       24.32       19.70     13.93 o
  -6   2  18        2.55       13.97      9.43 o
  -4   2  18       11.68       -1.52      9.79 o
 
